# Supplementary material for: Dietary diversity and other predictors of low birth weight in Gurage Zone, Ethiopia: Prospective study
Source: PLoS One. 2024 Apr 30;19(4):e0300480. doi: 10.1371/journal.pone.0300480 (PMC11060591; doi:10.1371/journal.pone.0300480)
Supplement: S1 Data — (XLSX) [file pone.0300480.s001.xlsx]

## Sheet: Sheet1
serial number	health FACILITY	DISTRICT	AGE of women	RESIDENCE	ETHINICITY	WOMEN'S LEVEL OF EDUCATION	RELIGION	OCCUPATION	MARITIAL STATUS	HUSBAND'S OCCUPATION	HUSBAND'S EDUCATION	SUPPLIER OF HOUSEHOLD NEEDS	FAMILY SIZE	MONTHLY INCOME IN ETHIOPIAN BIRR	GRAVIDITY	PARITY	HISTORY OF ABORITION	HISTORY OF STILL BIRTH	HISTORY OF PRETERM	HISTORY OF LOW BIRTH WEIGHT	BIRTH INTERVAL IN MONTH	PREGNANCY INTENTION	PRESENCE OF DANGER SIGN OF PREGNANCY	HISTORY OF SKEAPING MEAL	HISTORY OF FASTING	GETTING ANY FOOD AID IN LAST 12 MONTH	24 HOUR FOOD DIVERSITY INCLUDING GRAINS	24 HOUR FOOD DIVERSITY INCLUDING PULSES	24 HOUR FOOD DIVERSITY INCLUDING NUTS	24 HOUR FOOD DIVERSITY INCLUDING MEAT	24 HOUR FOOD DIVERSITY INCLUDING EGGS	24 HOUR FOOD DIVERSITY INCLUDING DAIRY	24 HOUR FOOD DIVERSITY INCLUDING VEGETABLE	24 HOUR FOOD DIVERSITY INCLUDING VITAMIN	24 HOUR FOOD DIVERSITY INCLUDING OTHER VEGETABLE GROUPS	24 HOUR FOOD DIVERSITY INCLUDING OTHER FRUIT	NUMBER OF FOOD ITEMS CONSUMED IN PRECEDING 24 HOURS	Diversity DIVERSITY SCORE	HISTORY OF WORRY TO GET FOOD TO EAT IN LAST 4 WEEKS	NO PREFERED FOOD TO EAT	limited variety of food to eat	EATING UNWANTED food due to lack of options	history of eating small food that could not satisfy	eating FEWER MEAl	NO FOOD to eat at all	GO TO SLEEP without eating any food	foodinsecurity	food security score	history of getting nutrition related eduaction
1	1	wolkite	25	1	1	6	3	5	1	6	6	1	3	4000	1	0	#NULL!	#NULL!	#NULL!	#NULL!	#NULL!	1	2	2	2	2	1	2	2	2	1	1	2	2	1	1	5	1	2	2	1	1	2	2	2	2	2	2	2
2	1	Abshege	20	2	2	4	1	1	1	2	4	1	3	3500	2	1	2	2	2	2	36	1	1	2	1	1	1	1	2	2	2	2	2	2	1	2	3	2	2	1	1	2	2	2	2	2	3	4	1
3	1	wolkite	18	2	1	3	2	1	1	3	2	1	2	5000	1	0	#NULL!	#NULL!	#NULL!	#NULL!	#NULL!	1	2	2	2	1	1	1	2	2	2	2	2	2	1	2	3	2	2	2	2	2	2	2	2	2	1	0	2
4	1	wolkite	32	1	1	5	1	1	1	6	7	1	4	7000	2	1	2	2	2	2	24	1	1	2	2	1	1	1	1	2	1	2	2	2	1	2	5	1	2	2	2	2	2	2	2	2	1	0	1
5	1	wolkite	30	1	1	4	2	1	1	6	7	1	7	4000	5	4	2	2	2	2	15	1	1	2	2	1	1	1	2	2	1	1	2	2	1	2	5	1	2	1	1	1	2	2	2	2	2	3	1
6	1	kebena	24	2	6	4	1	6	1	6	4	3	2	1600	1	0	#NULL!	#NULL!	#NULL!	#NULL!	#NULL!	1	2	2	1	1	1	1	2	1	2	2	2	2	1	2	4	2	2	2	2	2	2	2	2	2	1	0	2
7	1	wolkite	22	2	1	5	1	1	1	6	7	1	2	10000	3	0	1	2	2	2	12	1	2	2	1	1	1	1	1	2	2	2	2	2	2	2	3	2	2	2	2	2	2	2	2	2	1	0	2
8	1	wolkite	20	2	1	5	2	1	1	3	5	1	2	6500	2	1	2	2	2	2	24	1	2	1	2	1	1	2	1	2	2	2	2	2	1	2	3	2	2	2	2	2	2	2	2	2	1	0	2
9	1	kebena	25	2	1	3	2	1	1	4	2	1	4	500	3	2	2	2	2	2	24	1	2	1	2	5	1	1	2	2	2	2	2	2	1	2	3	2	1	1	1	1	1	2	2	2	3	9	2
10	1	wolkite	25	2	1	6	2	1	1	3	5	1	2	10000	1	0	#NULL!	#NULL!	#NULL!	#NULL!	#NULL!	1	2	1	2	1	1	1	2	2	2	2	2	2	2	2	2	2	2	2	2	2	2	2	2	2	1	0	1
11	1	wolkite	23	2	3	3	1	1	1	2	5	1	2	7000	1	0	#NULL!	#NULL!	#NULL!	#NULL!	#NULL!	1	1	1	1	1	1	1	2	2	2	2	2	1	1	1	5	1	2	2	2	2	2	2	2	2	1	0	2
12	1	wolkite	30	1	1	3	2	1	1	3	1	1	6	10000	5	4	2	2	2	2	12	2	1	2	2	1	1	1	2	2	1	2	2	2	1	2	4	2	2	2	2	2	2	2	2	2	1	0	1
13	1	wolkite	22	1	1	4	2	1	1	3	4	1	3	10000	3	1	1	2	2	2	24	1	2	2	2	1	1	1	2	2	2	2	2	2	1	2	3	2	2	2	2	2	2	2	2	2	1	0	2
14	1	wolkite	20	1	5	6	3	1	1	3	5	1	2	10000	1	0	#NULL!	#NULL!	#NULL!	#NULL!	#NULL!	1	2	1	2	2	1	1	2	2	2	2	2	2	1	2	3	2	2	2	2	2	2	2	2	2	1	0	2
15	1	wolkite	23	1	1	5	2	1	1	9	5	1	3	5000	2	1	2	2	2	2	24	1	2	1	2	1	1	1	1	1	2	2	1	2	1	2	6	1	2	2	2	2	2	2	2	2	1	0	1
16	1	wolkite	25	1	1	4	2	3	1	3	5	3	4	5000	3	2	1	1	1	1	36	1	2	2	1	1	1	1	2	2	2	2	2	2	1	1	4	2	2	2	2	2	2	2	2	2	1	0	1
17	1	wolkite	24	1	1	7	1	5	1	3	5	1	3	15000	2	0	1	2	2	2	24	1	1	2	1	1	1	1	2	2	1	1	2	2	1	1	6	1	2	2	2	2	2	2	2	2	1	0	1
18	1	wolkite	30	1	1	7	2	8	1	6	7	3	4	5000	3	2	2	2	2	2	36	1	2	1	2	1	1	1	2	2	2	2	2	2	1	2	3	2	2	2	2	2	2	2	2	2	1	0	1
19	1	wolkite	25	2	1	4	2	1	1	2	4	1	3	3500	2	1	2	2	2	2	24	1	2	1	2	1	1	1	2	2	2	2	2	2	1	2	3	2	2	2	2	2	2	2	2	2	1	0	2
20	1	wolkite	22	1	1	4	2	8	1	4	3	3	4	7000	3	1	1	2	2	2	12	1	2	2	2	1	1	1	2	2	2	2	1	1	1	2	5	1	2	2	2	2	2	2	2	2	1	0	1
21	1	wolkite	25	1	1	4	3	3	1	8	6	3	2	5000	1	0	#NULL!	#NULL!	#NULL!	#NULL!	#NULL!	1	2	1	2	1	1	1	2	2	1	1	2	2	1	2	5	1	2	2	2	2	2	2	2	2	1	0	1
22	1	wolkite	27	1	2	6	1	6	1	6	7	3	2	11000	2	0	1	2	2	2	10	1	2	2	2	1	1	1	2	2	1	2	2	1	1	2	5	1	2	2	2	2	2	2	2	2	1	0	1
23	1	wolkite	18	1	6	6	2	1	1	6	6	1	2	4000	2	0	1	2	2	2	12	1	2	2	2	1	1	1	2	1	1	2	2	2	1	2	5	1	1	1	1	1	2	2	2	2	3	5	1
24	1	wolkite	27	1	2	1	1	1	1	8	5	1	5	5000	3	1	2	2	2	2	12	1	2	2	2	1	1	1	1	2	2	2	2	2	2	2	3	2	2	2	2	2	2	2	2	2	1	0	1
24	4	Butajira	33	1	1	4	2	4	1	4	3	3	2	1500	1	0	#NULL!	#NULL!	#NULL!	#NULL!	#NULL!	1	2	1	2	2	1	1	2	2	2	2	2	2	1	2	3	2	1	1	1	1	1	1	2	2	3	6	2
25	1	wolkite	22	1	4	5	3	1	1	8	5	1	3	8000	3	1	1	2	2	2	15	1	1	2	2	1	1	1	2	2	2	2	2	2	1	2	3	2	2	2	2	2	2	2	2	2	1	0	2
26	1	wolkite	32	1	2	7	1	7	1	6	7	3	5	10000	3	2	2	2	2	2	12	1	1	1	1	1	1	1	1	2	2	2	2	2	2	2	3	2	2	2	2	2	2	2	2	2	1	0	1
27	1	wolkite	19	1	1	5	2	1	1	3	4	1	3	10000	1	0	#NULL!	#NULL!	#NULL!	#NULL!	#NULL!	1	1	2	2	1	1	1	2	2	2	2	2	2	2	1	3	2	2	2	2	2	2	2	2	2	1	0	1
28	1	wolkite	21	1	8	5	3	6	1	6	5	3	2	5000	1	0	#NULL!	#NULL!	#NULL!	#NULL!	#NULL!	1	1	2	2	1	1	1	2	1	2	2	2	1	1	2	5	1	2	2	2	2	2	2	2	2	1	0	2
29	1	wolkite	28	1	1	5	1	6	1	6	7	3	6	10000	5	3	1	2	2	2	36	1	1	2	2	1	1	2	2	1	1	2	1	2	1	2	5	1	2	2	2	2	2	2	2	2	1	0	1
30	1	wolkite	24	1	2	5	6	5	1	8	5	1	3	3000	2	1	2	2	2	2	26	1	2	1	2	1	1	2	2	2	2	2	2	2	1	2	2	2	2	1	1	1	2	2	2	2	3	4	2
31	1	wolkite	22	1	2	1	1	1	1	4	4	1	3	5000	2	1	#NULL!	#NULL!	#NULL!	#NULL!	#NULL!	1	1	2	1	1	1	1	1	2	2	2	2	1	1	2	5	1	2	2	2	2	2	2	2	2	1	0	1
32	1	wolkite	20	2	2	4	2	1	1	8	4	1	3	5000	2	1	2	2	2	2	48	1	2	2	2	1	1	1	2	2	2	2	2	2	2	2	2	2	2	2	2	2	2	2	2	2	1	0	1
33	1	wolkite	26	2	8	6	1	6	1	6	7	3	4	11000	2	1	2	2	2	2	84	1	1	1	2	1	1	1	2	2	2	2	2	2	2	1	3	2	2	2	2	2	2	2	2	2	1	0	1
34	1	wolkite	21	2	1	5	1	1	1	2	1	1	3	3500	2	1	2	2	2	2	84	1	1	2	2	1	1	1	2	2	2	2	2	2	1	1	4	2	2	2	2	2	2	2	2	2	1	0	2
35	1	Abeshege	35	2	2	3	1	1	1	2	1	1	6	1500	5	4	2	2	2	2	48	1	1	2	1	1	1	1	1	2	2	2	2	2	2	2	3	2	2	1	1	1	2	2	2	2	2	3	2
36	1	Abeshege	28	2	1	5	1	8	1	6	7	3	4	10000	2	1	#NULL!	#NULL!	#NULL!	#NULL!	36	1	1	2	2	1	1	1	2	2	2	1	2	2	1	2	4	2	2	2	2	2	2	2	2	2	1	0	1
37	1	wolkite	20	2	3	3	2	1	1	8	4	3	3	800	1	0	#NULL!	#NULL!	#NULL!	#NULL!	#NULL!	1	1	2	2	1	1	2	2	2	2	2	2	2	1	2	2	2	2	1	1	1	2	2	2	2	3	5	1
38	1	wolkite	24	2	2	6	1	5	1	8	7	3	2	5000	1	0	#NULL!	#NULL!	#NULL!	#NULL!	#NULL!	1	2	1	2	1	1	2	2	2	2	2	2	2	2	2	1	2	2	2	2	2	2	2	2	2	1	0	1
39	1	wolkite	21	1	1	1	1	1	1	3	5	1	3	15000	2	0	1	2	2	2	25	1	1	2	2	1	1	1	1	2	2	2	2	2	1	2	4	2	2	2	2	2	2	2	2	2	1	0	2
40	1	wolkite	26	1	1	7	2	6	1	6	7	3	5	13000	3	2	2	2	2	2	36	1	1	2	2	1	1	2	1	1	1	2	2	2	1	2	5	1	2	2	2	2	2	2	2	2	1	0	1
41	1	goro	21	2	2	3	1	1	1	2	5	1	4	1000	3	2	2	2	2	2	15	1	2	1	1	1	1	2	1	2	2	2	2	2	1	2	3	2	2	1	1	1	1	2	2	2	3	4	1
42	1	goro	30	2	1	5	2	1	1	3	6	1	8	10000	5	4	2	2	2	2	28	1	2	2	2	1	1	1	2	2	1	2	2	2	1	2	4	2	2	2	2	2	2	2	2	2	1	0	2
43	1	wolkite	20	2	1	5	2	1	1	3	6	1	4	5000	3	1	1	2	2	2	18	1	2	1	2	1	1	2	1	2	2	2	2	2	2	2	2	2	2	2	2	2	2	2	2	2	1	0	1
44	1	wolkite	23	2	3	2	1	1	1	8	6	1	3	3500	1	0	#NULL!	#NULL!	#NULL!	#NULL!	#NULL!	1	1	2	2	1	1	1	1	2	2	2	2	2	1	1	5	1	2	2	2	2	2	2	2	2	1	0	2
45	1	wolkite	21	2	1	5	1	1	1	8	5	1	2	3500	1	0	#NULL!	#NULL!	#NULL!	#NULL!	#NULL!	1	1	1	2	1	1	2	1	2	2	2	2	2	1	2	3	2	2	2	2	2	2	2	2	2	1	0	1
46	1	wolkite	26	2	1	3	2	6	1	6	5	3	4	10000	4	2	2	2	2	2	60	1	2	2	2	1	1	1	1	2	2	2	2	2	1	2	4	2	2	2	2	2	2	2	2	2	1	0	1
47	1	wolkite	24	2	6	7	2	6	1	3	5	3	2	3000	1	0	#NULL!	#NULL!	#NULL!	#NULL!	#NULL!	1	1	1	1	1	1	1	1	2	1	2	2	2	1	2	5	1	2	2	2	2	2	2	2	2	1	0	2
48	1	wolkite	23	2	6	6	2	6	1	6	6	1	2	3000	1	0	#NULL!	#NULL!	#NULL!	#NULL!	#NULL!	2	2	1	2	1	1	1	2	2	2	2	2	2	1	2	3	2	2	2	2	2	2	2	2	2	1	0	2
49	1	wolkite	24	2	5	5	1	4	1	6	7	3	2	9000	1	0	#NULL!	#NULL!	#NULL!	#NULL!	#NULL!	1	2	1	1	1	1	2	2	2	1	2	2	2	1	2	3	2	2	2	2	2	2	2	2	2	1	0	1
50	1	wolkite	26	2	1	5	3	1	1	3	5	1	2	9000	1	0	#NULL!	#NULL!	#NULL!	#NULL!	#NULL!	1	2	1	2	1	1	2	1	2	1	2	2	2	1	2	4	2	2	2	2	2	2	2	2	2	1	0	2
51	1	wolkite	25	1	1	2	2	1	1	4	3	1	4	5000	1	0	#NULL!	#NULL!	#NULL!	#NULL!	#NULL!	1	2	2	2	1	1	1	1	2	2	2	2	2	2	1	4	2	2	2	2	2	2	2	2	2	1	0	2
52	1	wolkite	20	1	1	7	1	7	1	6	7	3	4	12000	3	1	1	2	2	2	24	1	2	2	2	1	1	2	1	2	1	2	1	1	1	2	6	1	2	2	2	2	2	2	2	2	1	0	1
53	1	wolkite	25	1	1	5	1	1	1	6	7	1	3	5000	1	0	#NULL!	#NULL!	#NULL!	#NULL!	#NULL!	1	2	2	2	1	1	1	1	2	2	2	2	2	1	2	4	2	2	2	2	2	2	2	2	2	1	0	2
54	1	wolkite	25	2	1	3	1	1	1	4	4	1	4	6000	3	2	2	2	2	2	48	1	2	1	1	1	1	2	2	2	2	2	2	2	1	2	2	2	2	1	1	1	2	2	2	2	2	3	1
55	1	wolkite	26	2	1	5	2	1	1	4	6	1	4	2500	2	1	2	2	2	2	30	1	2	1	2	1	1	2	2	2	2	2	2	2	1	2	2	2	1	1	1	1	2	2	2	2	3	6	2
56	1	wolkite	20	1	1	7	2	5	1	8	5	1	2	5000	2	0	1	2	2	2	24	1	1	1	2	1	1	1	1	2	2	2	2	1	1	2	5	1	2	2	2	2	2	2	2	2	1	0	2
57	1	wolkite	20	1	3	1	2	1	1	8	4	1	4	2000	4	1	1	2	2	2	24	1	2	2	2	1	1	1	1	2	2	2	2	2	1	1	5	1	2	2	2	2	2	2	2	2	1	0	2
58	1	wolkite	25	1	1	7	1	6	1	6	7	3	7	13000	4	3	2	2	2	2	36	1	2	2	1	1	1	1	1	2	1	2	2	2	1	2	5	1	2	2	2	2	2	2	2	2	1	0	2
59	1	wolkite	22	1	1	3	1	1	1	2	1	1	4	4000	3	2	2	2	2	2	27	1	2	2	1	1	1	1	1	1	2	2	2	2	1	2	5	1	2	2	2	2	2	2	2	2	1	0	1
60	1	wolkite	22	1	8	5	1	1	1	6	5	1	2	10000	2	1	2	2	2	2	12	1	2	1	1	1	1	2	1	2	2	2	2	2	1	2	3	2	2	2	2	2	2	2	2	2	1	0	2
61	1	wolkite	24	1	3	2	1	1	1	4	4	1	2	5000	1	0	#NULL!	#NULL!	#NULL!	#NULL!	#NULL!	1	2	1	1	1	1	1	2	2	2	2	2	2	1	2	3	2	2	2	2	2	2	2	2	2	1	0	2
62	1	wolkite	23	1	1	4	2	1	1	8	4	1	2	5000	2	1	2	2	2	2	12	1	2	2	2	1	1	2	1	2	2	2	2	2	1	2	3	2	2	2	2	2	2	2	2	2	1	0	1
63	1	wolkite	19	1	1	7	1	6	1	6	7	3	3	10000	2	1	2	2	2	2	48	1	2	2	2	1	1	1	2	1	1	2	2	2	1	2	5	1	2	2	2	2	2	2	2	2	1	0	1
64	1	wolkite	26	1	2	4	1	1	1	6	7	1	4	7000	3	2	2	2	2	2	47	1	2	1	1	1	1	1	1	2	1	2	2	2	1	2	5	1	2	2	2	2	2	2	2	2	1	0	1
65	1	Abeshege	23	2	6	5	2	1	1	8	5	1	2	7000	2	1	2	2	2	2	18	1	2	1	2	1	1	1	2	2	2	2	2	2	2	2	2	2	2	2	2	2	2	2	2	2	1	0	2
66	1	Abeshege	19	2	3	4	1	8	1	8	7	3	3	3500	2	1	2	2	2	2	48	1	2	2	1	1	1	1	2	2	2	2	2	2	1	2	3	2	2	2	2	2	2	2	2	2	1	0	2
67	1	wolkite	28	2	1	4	4	6	1	6	4	3	4	5000	3	2	2	2	2	2	30	1	2	2	2	1	1	1	2	2	2	2	2	2	2	2	2	2	2	2	2	2	2	2	2	2	1	0	1
68	1	wolkite	25	2	6	4	2	1	1	4	4	1	8	3000	2	1	2	2	2	2	19	1	2	2	2	1	1	1	1	2	2	2	2	2	2	2	3	2	2	2	2	2	2	2	2	2	1	0	1
69	1	wolkite	23	1	2	4	1	8	1	8	4	3	3	3000	2	1	2	2	2	2	72	1	2	2	1	1	1	1	2	1	2	2	2	2	2	2	3	2	1	1	1	1	2	2	2	2	2	4	1
70	1	wolkite	25	1	1	7	4	6	1	3	6	3	1	7000	1	0	#NULL!	#NULL!	#NULL!	#NULL!	#NULL!	1	2	2	1	1	1	1	1	2	2	2	2	2	2	2	3	2	2	2	2	2	2	2	2	2	1	0	1
71	1	wolkite	40	1	2	1	1	1	1	2	1	1	6	1500	7	4	1	2	2	2	72	1	2	2	1	1	1	1	1	2	2	2	2	2	1	2	4	2	2	1	1	1	2	2	2	2	3	4	1
72	1	wolkite	24	1	3	1	2	1	1	3	3	1	4	3000	4	2	2	2	2	2	48	1	2	1	2	1	1	1	2	2	2	2	2	2	1	2	3	2	2	2	2	2	2	2	2	2	1	0	2
73	1	wolkite	28	1	3	5	2	6	1	6	5	3	5	10000	5	3	1	2	2	2	48	1	1	2	2	1	1	2	1	1	2	2	2	2	2	2	3	2	2	2	2	2	2	2	2	2	1	0	2
74	1	wolkite	20	1	2	3	1	1	1	8	4	1	5	4000	4	2	1	2	2	2	24	1	2	2	1	1	1	1	1	2	2	2	2	2	1	2	4	2	2	2	2	2	2	2	2	2	1	0	1
75	1	wolkite	24	1	4	2	2	1	1	8	5	1	3	2500	2	1	2	2	2	2	24	2	2	1	2	1	1	1	2	2	2	2	2	2	2	2	2	2	2	2	2	2	2	2	2	2	1	0	2
76	1	wolkite	24	1	1	6	1	7	1	8	5	3	2	4000	2	0	1	2	2	2	15	1	2	1	2	1	1	1	2	2	2	2	2	2	1	2	3	2	2	2	2	2	2	2	2	2	1	0	1
77	1	wolkite	26	1	1	2	2	1	1	8	4	1	5	3000	4	3	2	2	2	2	36	2	2	1	2	1	1	1	2	2	2	2	2	2	2	2	2	2	1	1	1	1	2	2	2	2	3	6	1
78	1	wolkite	35	1	3	4	2	1	1	4	2	1	7	3000	6	5	2	2	2	2	24	1	2	2	2	4	1	1	1	1	2	2	2	2	1	2	5	1	2	1	2	2	2	2	2	2	1	1	1
79	1	wolkite	20	1	2	5	1	1	1	8	5	1	2	1200	1	0	#NULL!	#NULL!	#NULL!	#NULL!	#NULL!	1	1	1	1	1	1	1	1	2	2	2	2	1	1	2	5	1	2	2	2	2	2	2	2	2	1	0	1
80	1	wolkite	21	1	1	5	1	1	1	6	4	1	2	4000	1	0	#NULL!	#NULL!	#NULL!	#NULL!	#NULL!	1	2	2	1	1	1	1	2	2	2	2	2	2	2	1	3	2	2	2	2	2	2	2	2	2	1	0	2
81	1	wolkite	28	1	6	5	2	1	1	3	4	1	2	1000	1	0	#NULL!	#NULL!	#NULL!	#NULL!	#NULL!	1	1	1	2	1	1	2	1	2	2	2	2	2	1	2	3	2	2	2	2	2	2	2	2	2	1	0	1
82	1	wolkite	20	1	2	6	1	1	1	6	7	1	2	11000	1	0	#NULL!	#NULL!	#NULL!	#NULL!	#NULL!	1	2	1	2	1	1	2	2	2	2	2	2	2	2	2	1	2	2	2	2	2	2	2	2	2	1	0	1
83	1	wolkite	36	1	3	6	1	6	1	8	7	3	5	15000	4	3	2	2	2	2	60	1	1	1	2	1	1	1	2	2	2	2	1	1	1	2	5	1	2	2	2	2	2	2	2	2	1	0	1
84	1	wolkite	23	1	6	4	2	1	1	2	4	1	5	6000	4	3	2	2	2	2	30	1	1	1	2	1	1	2	1	2	2	2	2	2	2	2	2	2	1	1	1	1	2	2	2	2	2	4	2
85	1	wolkite	25	1	1	4	1	1	1	8	4	1	5	6000	4	3	2	2	2	2	27	1	2	1	1	1	1	1	2	2	2	2	2	2	2	2	2	2	2	2	2	2	2	2	2	2	1	0	2
86	1	Abeshege	20	1	1	5	1	5	1	6	5	1	4	4000	1	0	#NULL!	#NULL!	#NULL!	#NULL!	#NULL!	1	2	2	1	1	1	1	1	2	2	2	2	2	2	2	3	2	2	2	2	2	2	2	2	2	1	0	2
87	1	wolkite	28	1	2	4	1	1	1	6	6	1	3	4000	2	1	2	2	2	2	48	1	1	2	2	1	1	1	2	2	2	2	2	2	2	2	2	2	2	2	2	2	2	2	2	2	1	0	2
88	1	wolkite	20	1	1	6	2	6	1	8	5	3	2	5000	1	0	#NULL!	#NULL!	#NULL!	#NULL!	#NULL!	1	1	2	2	1	1	1	1	1	2	2	2	2	1	2	5	1	2	2	2	2	2	2	2	2	1	0	1
89	1	wolkite	25	1	1	5	2	1	1	3	5	1	2	4000	1	0	#NULL!	#NULL!	#NULL!	#NULL!	#NULL!	1	2	1	1	1	1	1	1	2	2	2	2	2	1	2	4	2	2	2	2	2	2	2	2	2	1	0	1
90	1	wolkite	20	1	1	5	1	1	1	8	5	1	4	4000	3	2	2	2	2	2	36	1	2	1	1	1	1	1	2	2	2	2	2	2	2	2	2	2	1	1	1	2	2	2	2	2	2	3	1
91	1	wolkite	24	1	2	7	1	6	1	8	7	3	4	4000	2	1	2	2	2	2	26	1	2	2	1	1	1	1	2	2	2	2	2	1	2	2	3	2	2	2	2	2	2	2	2	2	1	0	2
92	1	wolkite	30	1	1	4	1	3	1	3	6	1	3	4000	3	2	2	2	2	2	24	1	2	2	1	1	1	1	2	2	2	2	1	1	1	2	5	1	2	2	2	2	2	2	2	2	1	0	2
93	1	wolkite	25	1	1	7	1	7	1	6	7	3	3	14000	4	1	1	2	2	2	6	1	1	2	1	1	1	1	2	2	2	2	1	1	1	2	5	1	2	2	2	2	2	2	2	2	1	0	1
94	1	Abeshege	21	2	2	3	1	1	1	2	5	1	2	4000	1	0	#NULL!	#NULL!	#NULL!	#NULL!	#NULL!	1	2	1	2	1	1	1	2	2	2	2	2	2	2	2	2	2	2	2	2	2	2	2	2	2	1	0	2
95	1	Abeshege	18	2	2	4	1	1	1	2	3	1	2	5000	1	0	#NULL!	#NULL!	#NULL!	#NULL!	#NULL!	1	2	2	1	1	1	1	2	2	2	2	2	2	2	2	2	2	2	2	2	2	2	2	2	2	1	0	2
96	1	wolkite	21	2	4	4	3	8	1	8	5	3	2	3500	1	0	#NULL!	#NULL!	#NULL!	#NULL!	#NULL!	1	1	2	2	1	1	1	2	2	2	1	2	2	1	2	4	2	2	2	2	2	2	2	2	2	1	0	2
97	1	wolkite	22	2	2	5	1	1	1	8	5	1	2	3500	1	0	#NULL!	#NULL!	#NULL!	#NULL!	#NULL!	1	2	2	1	1	1	1	1	2	2	2	2	2	1	2	4	2	2	2	2	2	2	2	2	2	1	0	2
98	1	wolkite	32	2	1	5	1	3	1	8	6	3	5	3500	4	3	2	2	2	2	66	1	1	1	2	1	1	1	1	2	2	2	2	2	2	2	3	2	2	2	2	2	2	2	2	2	1	0	2
99	1	wolkite	25	2	3	3	1	8	1	8	4	3	2	3500	2	1	2	2	2	2	48	1	2	2	2	1	1	1	1	2	2	2	2	2	2	2	3	2	2	2	2	2	2	2	2	2	1	0	1
100	1	wolkite	25	2	3	4	1	1	1	4	4	1	4	5000	3	2	2	2	2	2	36	1	1	2	1	1	1	2	2	2	2	2	2	2	1	1	3	2	2	2	2	2	2	2	2	2	1	0	2
101	1	wolkite	28	1	2	3	1	1	1	8	4	1	2	5000	2	1	2	2	2	2	24	1	2	2	1	1	1	1	2	2	2	2	2	2	1	2	3	2	2	2	2	2	2	2	2	2	1	0	2
102	1	Abeshege	30	2	1	1	2	1	1	2	3	1	7	1500	5	4	2	2	2	2	24	2	1	2	2	1	1	2	1	2	2	1	2	2	1	2	4	2	2	2	2	2	2	2	2	2	1	0	1
103	1	Abeshege	21	1	1	4	2	1	1	3	3	1	6	6000	4	3	1	2	2	2	36	1	1	2	2	1	1	1	2	2	2	2	2	2	2	2	2	2	2	2	2	2	2	2	2	2	1	0	1
104	1	Abeshege	32	1	1	5	1	8	1	8	7	3	7	10000	5	3	1	2	2	2	23	2	1	2	2	1	1	1	2	2	2	2	2	2	2	2	2	2	2	2	2	2	2	2	2	2	1	0	2
105	1	wolkite	25	1	2	5	2	1	1	8	6	1	2	6000	2	1	2	2	2	2	24	1	1	2	2	1	1	1	2	2	1	2	2	2	1	2	4	2	2	2	2	2	2	2	2	2	1	0	2
106	1	wolkite	35	1	1	5	1	7	1	6	5	3	5	7000	3	2	2	2	2	2	24	1	1	2	1	1	1	1	2	2	2	2	2	2	1	2	3	2	2	2	2	2	2	2	2	2	1	0	2
107	1	wolkite	20	1	1	5	2	1	1	8	5	1	2	5000	1	0	#NULL!	#NULL!	#NULL!	#NULL!	#NULL!	1	1	1	2	1	1	1	1	2	1	2	2	2	1	2	5	1	2	2	2	2	2	2	2	2	1	0	2
108	1	wolkite	25	1	1	4	2	1	1	4	4	1	3	5000	2	1	2	2	2	2	36	1	2	2	2	1	1	1	1	2	2	1	2	1	1	2	6	1	1	1	2	2	2	2	2	2	2	2	2
109	1	wolkite	25	1	1	5	1	6	1	3	4	3	2	1750	1	0	#NULL!	#NULL!	#NULL!	#NULL!	#NULL!	1	2	2	2	1	1	1	2	2	2	2	1	1	1	2	5	1	2	2	2	2	2	2	2	2	1	0	2
110	1	wolkite	21	1	1	7	1	6	1	8	7	3	2	10000	1	0	#NULL!	#NULL!	#NULL!	#NULL!	#NULL!	1	2	2	1	1	1	1	2	2	2	2	1	1	1	2	5	1	2	2	2	2	2	2	2	2	1	0	1
111	1	wolkite	22	1	2	4	1	1	1	8	5	1	2	5000	1	0	#NULL!	#NULL!	#NULL!	#NULL!	#NULL!	1	1	2	1	1	1	1	2	2	2	2	2	2	2	2	2	2	2	2	2	2	2	2	2	2	1	0	2
112	1	wolkite	28	1	1	5	1	1	1	3	4	1	3	10000	2	1	2	2	2	2	36	1	2	2	1	1	1	1	2	2	2	2	2	2	2	2	2	2	2	2	2	2	2	2	2	2	1	0	1
113	1	wolkite	22	1	1	7	1	1	1	3	6	1	2	6000	1	0	#NULL!	#NULL!	#NULL!	#NULL!	#NULL!	1	2	2	1	1	1	1	1	2	2	2	2	1	2	1	5	1	2	2	2	2	2	2	2	2	1	0	2
114	1	wolkite	20	1	2	6	1	8	1	8	7	3	2	3000	1	0	#NULL!	#NULL!	#NULL!	#NULL!	#NULL!	1	2	1	2	1	1	1	2	2	2	2	2	2	2	2	2	2	2	2	2	2	2	2	2	2	1	0	1
115	1	wolkite	22	1	2	6	1	1	1	3	5	1	2	7000	1	0	#NULL!	#NULL!	#NULL!	#NULL!	#NULL!	1	2	2	1	1	1	1	2	2	2	2	1	2	1	1	5	1	2	2	2	2	2	2	2	2	1	0	2
116	1	wolkite	29	1	2	1	1	8	1	3	5	1	2	5000	2	0	1	2	2	2	12	1	1	2	1	1	1	1	2	2	2	2	2	2	2	2	2	2	2	2	2	2	2	2	2	2	1	0	2
117	1	wolkite	22	1	4	5	3	1	1	8	5	1	2	5000	3	1	1	2	2	2	48	1	2	2	2	1	1	1	1	2	2	2	2	1	1	2	5	1	2	2	2	2	2	2	2	2	1	0	2
118	1	wolkite	18	1	1	6	1	5	1	4	4	1	2	6000	1	0	#NULL!	#NULL!	#NULL!	#NULL!	#NULL!	1	2	2	2	1	1	1	1	2	2	2	2	2	2	2	3	2	2	2	2	2	2	2	2	2	1	0	1
120	1	wolkite	22	1	1	1	2	1	1	4	1	1	4	5000	3	2	2	2	2	2	120	1	2	2	2	5	1	1	2	2	2	2	2	2	2	2	2	2	1	1	1	1	2	2	2	2	2	4	2
121	1	wolkite	18	1	1	4	2	1	1	8	5	1	2	5000	1	0	#NULL!	#NULL!	#NULL!	#NULL!	#NULL!	1	1	2	2	1	1	1	1	2	2	2	2	2	2	2	3	2	2	2	2	2	2	2	2	2	1	0	2
122	1	wolkite	22	1	1	2	2	1	1	3	4	1	3	5000	2	1	2	2	2	2	30	1	1	2	2	1	1	1	1	2	1	1	2	2	2	2	5	1	2	1	2	2	2	2	2	2	2	1	2
123	1	wolkite	24	1	1	5	1	6	1	8	5	3	2	3000	3	0	1	2	2	2	8	1	2	2	1	1	1	1	1	2	2	2	2	2	1	2	4	2	2	2	2	2	2	2	2	2	1	0	2
124	1	wolkite	30	1	1	1	2	1	1	3	1	1	6	5000	5	4	2	2	2	2	36	2	2	2	2	1	1	1	2	2	2	2	2	2	2	2	2	2	1	1	1	2	2	2	2	2	2	4	1
125	1	wolkite	20	1	2	5	1	1	1	6	6	1	3	4000	2	1	2	2	2	2	36	1	2	2	2	1	1	1	2	2	2	2	1	1	1	2	5	1	2	2	2	2	2	2	2	2	1	0	1
126	1	wolkite	22	1	1	7	1	1	3	#NULL!	#NULL!	1	3	3000	1	0	#NULL!	#NULL!	#NULL!	#NULL!	#NULL!	1	2	1	1	1	1	2	1	2	2	2	2	1	2	2	3	2	2	2	2	2	2	2	2	2	1	0	2
127	1	wolkite	27	1	2	4	1	2	1	2	2	3	4	4000	4	2	2	2	2	2	72	1	1	1	1	1	1	1	2	2	2	2	2	2	2	2	2	2	1	1	1	2	2	2	2	2	2	3	2
128	1	Abeshege	21	1	2	4	1	1	1	8	4	1	1	4000	2	0	1	2	2	2	36	1	2	1	2	1	1	2	2	2	2	2	2	2	2	1	2	2	1	1	1	2	2	2	2	2	2	3	2
129	1	Abeshege	19	1	1	6	1	1	1	8	7	1	3	3000	2	1	2	2	2	2	44	1	1	2	1	1	1	1	2	2	2	2	2	2	2	2	2	2	2	2	2	2	2	2	2	2	1	0	2
130	1	wolkite	28	1	1	5	2	1	1	3	4	1	8	8000	4	3	2	2	2	2	40	1	2	2	2	1	1	1	2	2	2	2	2	2	2	2	2	2	1	1	1	1	2	2	2	2	2	4	2
131	1	wolkite	23	1	1	4	1	1	1	8	5	1	5	4500	4	3	2	2	2	2	36	1	2	2	2	1	1	1	2	2	2	2	2	2	2	1	3	2	2	2	2	2	2	2	2	2	1	0	2
132	1	wolkite	23	1	5	5	3	1	1	3	4	1	3	5000	2	1	2	2	2	2	36	1	2	2	2	1	1	1	1	2	1	2	2	2	1	2	5	1	2	2	2	2	2	2	2	2	1	0	2
133	1	wolkite	20	1	1	1	1	1	1	4	4	1	4	5000	4	3	2	2	2	2	96	1	1	2	2	1	1	1	2	2	2	2	2	2	2	2	2	2	1	1	1	1	1	1	1	1	4	9	2
134	1	wolkite	24	1	1	5	1	1	1	8	5	1	3	5000	2	1	2	2	2	2	36	1	1	1	1	1	1	1	2	2	2	2	2	2	2	2	2	2	2	2	2	2	2	2	2	2	4	9	2
135	1	wolkite	27	1	2	1	1	1	1	8	4	1	3	5000	2	1	2	2	2	2	48	1	2	2	2	1	1	1	2	2	2	2	2	2	1	2	3	2	1	1	1	1	1	1	1	1	4	9	2
136	1	wolkite	28	1	3	6	2	6	1	3	6	3	6	5000	4	3	2	2	2	2	24	1	1	2	2	1	1	1	1	1	1	2	2	2	2	2	5	1	2	2	2	2	2	2	2	2	1	0	1
137	1	Abeshege	23	2	2	2	1	1	1	2	1	1	2	7000	1	0	#NULL!	#NULL!	#NULL!	#NULL!	#NULL!	1	2	2	1	1	1	1	2	2	2	2	2	2	1	2	3	2	2	2	2	2	2	2	2	2	1	0	2
138	1	wolkite	27	1	1	7	2	6	1	6	7	3	6	8000	3	2	2	2	2	2	15	1	2	2	2	1	1	1	1	2	2	2	2	2	1	2	4	2	1	1	1	1	1	1	1	2	4	7	1
139	1	wolkite	25	1	6	4	2	1	1	6	7	1	5	11000	3	2	2	2	2	2	24	1	1	2	2	1	1	2	1	2	2	2	1	1	1	2	5	1	2	2	2	2	2	2	2	2	1	0	1
140	1	wolkite	33	1	1	4	1	4	1	3	4	3	4	10000	4	2	1	2	2	2	84	1	1	2	1	1	1	1	1	2	2	2	2	2	1	2	4	2	2	2	2	2	2	2	2	2	1	0	2
141	1	wolkite	25	1	1	5	2	1	1	8	5	1	3	1500	3	1	1	2	2	2	24	2	2	1	2	1	1	1	2	2	2	2	2	2	2	2	2	2	1	1	1	2	2	2	2	2	2	3	2
142	1	Abeshege	20	1	1	5	2	1	1	8	5	1	2	10000	2	1	1	2	2	2	24	1	2	1	2	1	1	1	2	2	2	2	2	2	2	2	2	2	2	2	2	2	2	2	2	2	1	0	2
143	1	wolkite	25	1	2	4	2	3	1	6	6	1	2	3000	1	0	#NULL!	#NULL!	#NULL!	#NULL!	#NULL!	1	1	1	2	1	1	1	2	2	2	2	2	2	2	2	2	2	2	2	2	2	2	2	2	2	1	0	2
144	1	wolkite	26	1	1	7	2	6	1	6	7	3	5	10000	3	2	2	2	2	2	42	1	1	2	2	1	1	1	1	1	2	2	2	2	2	1	5	1	2	2	2	2	2	2	2	2	1	0	1
145	1	wolkite	24	1	1	4	2	1	1	3	4	1	5	7000	5	3	1	2	2	2	36	1	2	1	2	1	1	2	2	2	2	2	2	2	2	2	1	2	2	2	2	2	2	2	2	2	1	0	1
146	1	wolkite	28	1	6	4	2	1	1	4	3	1	3	5000	2	1	2	2	2	2	40	1	2	1	2	1	1	1	2	2	2	2	2	2	2	2	2	2	2	2	2	2	2	2	2	2	1	0	2
147	1	wolkite	24	1	2	4	2	1	1	6	6	1	2	5000	1	0	#NULL!	#NULL!	#NULL!	#NULL!	#NULL!	1	2	2	2	1	1	1	2	2	1	2	2	1	2	2	4	2	1	1	1	1	2	2	2	2	3	5	2
148	1	wolkite	19	1	1	4	2	1	1	8	3	1	2	5000	1	0	#NULL!	#NULL!	#NULL!	#NULL!	#NULL!	1	2	1	2	1	1	1	2	2	2	2	2	2	2	2	2	2	2	2	2	2	2	2	2	2	1	0	2
149	1	Abeshege	20	2	3	5	1	1	1	6	5	1	3	3110	3	1	1	2	2	2	24	2	2	2	1	1	1	1	1	2	2	2	2	2	1	2	4	2	2	2	2	2	2	2	2	2	1	0	1
150	1	Abeshege	35	1	3	1	1	1	1	4	1	1	6	5000	5	4	2	2	2	2	48	2	1	2	1	1	1	1	1	2	2	2	2	2	1	1	5	1	2	2	2	2	2	2	2	2	1	0	2
151	1	Abeshege	23	2	3	4	2	8	1	8	4	3	2	5000	1	0	#NULL!	#NULL!	#NULL!	#NULL!	#NULL!	1	2	2	2	1	1	1	2	2	2	2	2	2	2	2	2	2	2	2	2	2	2	2	2	2	1	0	1
152	1	Abeshege	20	2	1	4	2	8	1	8	5	3	3	5000	2	1	2	2	2	2	24	1	2	1	2	1	1	1	2	2	1	2	2	2	2	2	3	2	2	2	2	2	2	2	2	2	1	0	1
152	1	Abeshege	30	1	1	5	1	1	1	3	5	1	4	5000	3	2	2	2	2	2	72	1	1	1	2	1	1	1	2	2	2	2	2	2	1	2	3	2	2	2	2	2	2	2	2	2	1	0	1
154	1	Abeshege	26	2	1	6	2	1	1	3	4	1	7	7000	5	3	1	2	2	2	20	1	2	2	2	1	1	1	2	2	2	2	2	2	2	2	2	2	2	2	2	2	2	2	2	2	1	0	1
155	2	butajira	22	1	1	4	2	1	1	2	5	1	4	1500	2	1	2	2	2	2	24	1	2	2	2	1	1	1	2	2	2	2	2	2	1	2	3	2	2	2	2	2	2	2	2	2	1	0	1
156	2	butajira	18	1	1	3	1	4	1	4	4	3	2	1800	1	0	#NULL!	#NULL!	#NULL!	#NULL!	#NULL!	1	2	2	1	1	1	1	2	2	2	2	1	1	1	2	5	1	2	2	2	2	2	2	2	2	1	0	1
157	2	butajira	28	1	1	1	2	3	1	3	4	3	4	1500	3	2	2	2	2	2	20	1	2	2	2	1	1	1	2	2	2	2	2	2	1	2	3	2	2	2	2	2	2	2	2	2	1	0	1
158	2	butajira	21	1	1	3	2	1	1	3	4	1	3	1000	2	1	2	2	2	2	24	1	2	2	2	1	1	2	2	2	2	2	1	2	1	2	3	2	2	2	2	2	2	2	2	2	1	0	1
159	2	butajira	25	1	1	5	2	1	1	8	4	1	4	200	4	2	1	2	2	2	20	1	2	2	2	1	1	1	2	2	2	1	2	2	2	2	3	2	1	1	1	1	1	2	2	2	3	9	1
160	2	butajira	27	1	1	4	2	3	1	8	4	3	3	2000	2	1	2	2	2	2	36	1	2	2	2	1	1	1	2	2	2	2	2	2	1	2	3	2	2	2	2	2	2	2	2	2	1	0	1
161	2	butajira	32	2	1	5	2	1	1	2	4	1	4	2400	5	2	1	2	2	2	30	1	2	2	2	1	1	1	1	2	2	2	2	2	1	2	4	2	2	2	2	2	2	2	2	2	1	0	1
162	2	butajira	20	1	1	7	1	1	1	8	6	1	2	2000	1	0	#NULL!	#NULL!	#NULL!	#NULL!	#NULL!	1	1	2	2	1	1	2	1	2	2	2	2	2	1	2	3	2	2	2	2	2	2	2	2	2	1	0	2
163	2	butajira	30	1	1	1	1	1	1	8	5	1	4	3000	3	2	2	2	2	2	19	1	2	2	2	1	1	1	2	2	2	2	2	2	2	2	2	2	2	2	2	2	2	2	2	2	1	0	1
164	2	butajira	20	1	3	5	1	8	1	8	5	1	4	700	3	2	2	2	2	2	18	1	2	2	1	1	1	1	1	2	2	2	2	2	1	2	4	2	2	2	2	2	2	2	2	2	1	0	1
165	2	butajira	24	1	3	2	2	1	1	6	7	1	3	7500	2	1	2	2	2	2	48	1	2	2	2	1	1	1	1	2	2	2	2	2	2	2	3	2	2	2	2	2	2	2	2	2	1	0	1
166	2	butajira	18	2	7	3	2	1	1	4	4	1	2	1000	1	0	#NULL!	#NULL!	#NULL!	#NULL!	#NULL!	1	2	2	2	1	1	1	2	2	2	2	2	2	2	2	2	2	2	2	2	2	2	2	2	2	1	0	1
167	2	butajira	20	2	8	5	3	1	1	8	4	1	3	2000	2	1	2	2	2	2	22	1	2	2	2	1	1	2	2	2	2	2	2	2	2	2	1	2	1	1	1	1	2	2	2	2	2	4	2
168	2	butajira	20	2	8	2	3	1	1	8	2	1	2	2000	2	1	2	2	2	2	15	1	2	2	2	1	1	1	2	2	2	2	2	2	1	2	3	2	2	1	1	2	2	2	2	2	2	2	2
169	2	butajira	25	1	1	1	2	1	1	4	2	1	5	2000	5	3	1	2	2	2	24	1	2	1	2	1	1	1	2	2	2	2	1	1	2	2	4	2	1	1	1	1	2	2	2	2	3	6	1
170	2	butajira	19	1	1	3	2	1	1	4	4	1	3	1000	2	1	2	2	2	2	22	1	2	1	2	1	1	1	2	2	2	2	2	2	2	2	2	2	1	1	1	1	1	1	1	2	4	8	1
171	2	butajira	23	1	1	4	2	1	1	8	5	1	2	2000	1	0	#NULL!	#NULL!	#NULL!	#NULL!	#NULL!	1	2	2	2	1	1	2	2	2	2	2	2	2	2	2	1	2	2	2	2	2	2	2	2	2	1	0	1
172	2	butajira	35	1	1	1	1	1	1	2	5	1	5	1000	4	3	2	2	2	2	26	1	2	2	2	1	1	1	2	2	2	2	2	2	2	2	2	2	1	1	2	2	2	2	2	2	2	3	1
173	2	butajira	22	1	1	5	2	1	1	6	5	1	5	7000	4	3	2	2	2	2	20	1	2	2	2	1	1	1	1	2	2	2	2	2	2	2	3	2	2	2	2	2	2	2	2	2	1	0	1
175	2	butajira	18	1	1	4	1	1	1	2	3	1	2	1000	1	0	#NULL!	#NULL!	#NULL!	#NULL!	#NULL!	1	2	1	2	1	1	1	2	2	2	1	2	2	2	2	3	2	2	2	2	2	2	2	2	2	1	0	2
176	2	butajira	18	2	1	1	2	1	1	2	1	1	4	1000	3	2	2	2	2	2	19	1	1	2	2	1	1	2	2	2	2	2	2	2	1	2	2	2	1	1	1	1	2	2	2	2	2	4	2
177	2	butajira	23	2	1	1	2	1	1	4	5	1	4	2000	4	2	1	2	2	2	30	1	1	2	2	1	1	1	1	2	2	2	2	1	1	2	5	1	1	1	1	1	2	2	2	2	2	5	1
178	2	butajira	35	2	1	3	2	1	1	2	3	1	6	2000	5	3	1	2	2	2	36	1	1	2	2	1	1	2	1	2	2	2	2	2	1	2	3	2	2	1	1	1	2	2	2	2	2	4	2
179	2	butajira	24	2	1	5	2	1	1	4	6	1	3	1500	3	1	1	2	2	2	15	1	2	2	2	1	1	1	2	2	2	2	2	2	1	2	3	2	1	1	1	1	2	1	2	2	3	7	1
180	2	butajira	18	1	1	5	1	8	1	4	2	3	2	1500	2	0	1	2	2	2	16	1	2	1	2	1	1	1	2	2	2	2	2	2	1	2	3	2	2	2	2	2	2	2	2	2	1	0	2
181	2	butajira	20	2	2	4	1	1	1	8	4	1	2	2000	3	0	1	2	2	2	12	1	2	2	2	1	1	1	2	2	2	2	2	2	2	2	2	2	2	2	2	2	2	2	2	2	1	0	2
182	2	butajira	29	1	1	4	2	8	1	2	2	3	4	3000	4	2	1	2	2	2	43	1	1	2	2	1	1	1	1	2	2	1	2	2	1	2	5	1	2	2	2	1	2	2	2	2	3	2	1
183	2	mesken	25	2	1	4	2	1	1	8	5	1	2	1500	1	0	#NULL!	#NULL!	#NULL!	#NULL!	#NULL!	1	1	2	2	1	1	1	1	2	1	2	2	2	1	2	5	1	2	2	2	2	2	2	2	2	1	0	1
184	2	butajira	25	2	1	5	2	1	1	6	5	1	3	1500	3	1	1	2	2	2	24	1	2	2	2	1	1	1	2	2	2	2	2	2	2	2	2	2	1	1	1	1	2	2	2	2	3	6	1
185	2	butajira	18	1	1	4	1	1	1	4	1	1	2	7000	1	0	#NULL!	#NULL!	#NULL!	#NULL!	#NULL!	1	2	2	2	1	1	1	1	2	2	2	2	1	1	2	5	1	2	1	1	1	2	2	2	2	2	3	1
186	2	butajira	28	1	1	1	2	4	1	8	3	1	6	1500	5	4	2	2	2	2	36	1	2	2	2	1	1	1	2	2	2	2	2	2	1	2	3	2	2	2	2	2	2	2	2	2	1	0	1
187	2	butajira	35	2	1	2	2	3	1	3	2	3	7	1000	6	5	2	2	2	2	57	1	2	2	2	1	1	1	2	2	2	2	2	2	2	2	2	2	2	1	1	1	1	2	2	2	3	6	2
188	2	butajira	20	1	1	6	2	8	1	8	2	3	2	2000	2	0	1	2	2	2	18	1	2	2	2	1	1	1	1	1	2	2	2	2	1	2	5	1	2	2	2	2	2	2	2	2	1	0	2
189	2	butajira	19	2	1	2	2	5	1	2	5	1	2	300	1	0	#NULL!	#NULL!	#NULL!	#NULL!	#NULL!	1	2	2	2	1	1	1	2	2	2	2	2	2	2	2	2	2	2	2	2	2	2	2	2	2	1	0	2
190	2	butajira	20	2	8	4	2	1	1	8	5	1	2	1000	1	0	#NULL!	#NULL!	#NULL!	#NULL!	#NULL!	1	2	1	2	1	1	1	2	2	2	2	2	2	1	2	3	2	2	2	1	1	2	2	2	2	2	2	2
191	2	butajira	20	2	5	4	1	1	1	4	1	1	2	2300	1	0	#NULL!	#NULL!	#NULL!	#NULL!	#NULL!	1	2	2	2	1	1	1	2	2	2	2	2	2	2	2	2	2	1	1	1	2	1	2	2	2	3	7	2
192	2	butajira	27	2	3	4	2	1	1	6	7	1	4	500	3	2	2	2	2	2	38	1	1	2	2	1	1	1	2	2	2	2	2	2	2	2	2	2	2	2	2	2	2	2	2	2	1	0	2
193	2	butajira	20	2	1	4	2	1	1	2	2	1	2	1200	1	0	#NULL!	#NULL!	#NULL!	#NULL!	#NULL!	1	2	2	2	1	1	1	2	2	2	2	2	2	2	2	2	2	2	2	2	2	2	2	2	2	1	0	2
194	2	butajira	18	2	1	4	2	1	1	8	5	1	2	2500	1	0	#NULL!	#NULL!	#NULL!	#NULL!	#NULL!	1	1	2	2	1	1	1	2	2	2	2	2	2	2	2	2	2	2	2	2	2	2	2	2	2	1	0	2
195	2	butajira	28	1	1	4	2	1	1	2	3	1	7	1500	6	5	2	2	2	2	35	1	2	2	2	1	1	2	2	2	2	2	2	2	1	2	2	2	2	2	2	2	2	2	2	2	1	0	2
196	2	butajira	25	2	1	1	2	1	1	2	1	1	7	1000	6	5	2	2	2	2	43	1	2	2	2	1	1	1	2	2	2	1	2	2	1	2	4	2	2	2	1	2	2	2	2	2	3	2	2
197	2	butajira	20	1	1	7	2	8	1	8	7	3	2	4300	1	0	#NULL!	#NULL!	#NULL!	#NULL!	#NULL!	1	2	2	2	1	1	1	2	2	2	2	2	2	1	2	3	2	2	2	2	2	2	2	2	2	1	0	2
198	2	butajira	18	1	1	1	2	1	1	4	5	1	2	3000	1	0	#NULL!	#NULL!	#NULL!	#NULL!	#NULL!	1	2	2	2	1	1	1	2	2	2	1	2	2	2	1	4	2	2	2	1	1	2	2	2	2	3	3	2
199	2	butajira	27	1	1	4	2	3	1	4	3	3	4	3000	3	2	2	2	2	2	28	1	2	2	2	1	1	1	2	2	1	2	2	2	1	1	5	1	2	2	1	1	2	2	2	2	3	3	2
200	2	butajira	30	1	1	5	1	2	1	8	4	3	3	2000	2	1	2	2	2	2	42	1	1	1	2	1	1	2	2	2	2	2	2	2	1	2	2	2	2	2	2	2	2	2	2	2	1	0	2
201	2	butajira	20	1	1	5	2	1	1	4	4	1	3	1500	2	1	2	2	2	2	72	1	2	1	2	1	1	1	2	2	2	2	2	2	2	2	2	2	1	1	1	1	1	1	1	1	4	12	1
203	2	butajira	29	1	7	1	1	1	1	4	3	1	5	1000	5	4	2	2	2	2	33	1	2	1	2	1	1	2	2	2	2	2	2	2	1	2	2	2	1	1	1	1	1	2	2	2	3	10	1
205	2	butajira	20	2	1	4	1	1	1	4	6	1	3	600	2	1	2	2	2	2	42	1	2	1	2	1	1	1	2	2	2	2	2	2	2	2	2	2	2	2	2	2	2	2	2	2	1	0	1
206	2	butajira	25	1	1	1	2	1	1	4	4	1	3	2000	2	1	2	2	2	2	24	1	2	1	2	1	1	2	2	2	2	2	2	2	1	2	2	2	2	2	2	2	2	2	2	2	1	0	1
207	2	butajira	29	1	1	4	2	1	1	3	3	1	3	1000	2	1	2	2	2	2	42	1	2	2	2	1	1	1	2	2	2	2	2	2	2	2	2	2	2	2	1	1	2	2	2	2	3	5	1
207	2	butajira	18	1	1	4	2	1	1	8	4	1	3	5000	2	1	2	2	2	2	24	1	1	2	2	1	1	2	2	2	2	2	2	2	2	2	1	2	2	2	1	1	1	2	2	2	3	5	2
209	2	butajira	31	1	1	4	2	1	1	4	4	1	5	4000	4	3	2	2	2	2	48	1	2	2	1	1	1	1	2	2	2	2	2	2	2	2	2	2	1	1	1	1	1	1	2	2	3	10	1
210	2	butajira	20	2	1	4	2	1	1	3	5	1	3	2000	2	1	2	2	2	2	24	1	2	2	2	1	1	1	2	2	2	2	2	2	2	2	2	2	2	2	1	1	2	2	2	2	3	3	1
211	2	butajira	20	2	1	3	2	1	1	4	4	1	2	2500	1	0	#NULL!	#NULL!	#NULL!	#NULL!	#NULL!	1	2	2	2	1	1	2	2	2	2	2	2	2	1	2	2	2	2	2	2	2	2	2	2	2	1	0	2
212	2	butajira	26	1	1	5	2	1	1	4	5	1	3	4000	2	1	2	2	2	2	35	1	2	1	2	1	1	1	2	2	2	2	2	2	2	2	2	2	1	1	1	1	2	2	2	2	3	7	1
213	2	butajira	27	2	1	4	2	7	1	1	5	2	3	2000	2	1	2	2	2	2	30	1	1	1	2	1	1	2	2	2	2	2	2	2	1	2	2	2	1	1	1	1	1	1	2	2	3	15	1
213	3	butajira	33	1	1	7	1	6	1	6	7	3	3	8000	2	1	2	2	2	2	24	1	2	2	2	1	1	2	1	2	1	1	2	2	1	2	5	1	2	2	2	2	2	2	2	2	1	0	1
215	3	cheha	35	2	1	1	2	3	1	2	6	3	3	1500	2	1	2	2	2	2	24	1	2	2	2	1	1	2	1	1	2	1	2	2	1	2	5	1	1	1	1	1	2	2	2	2	3	7	1
216	3	cheha	35	2	1	3	2	1	1	3	3	3	10	7000	8	7	2	2	2	2	24	1	2	2	2	1	1	1	2	2	2	2	2	2	1	2	3	2	1	1	1	1	1	2	2	2	4	12	1
217	3	cheha	21	1	2	5	1	1	1	8	4	1	3	4000	2	1	2	2	2	1	30	1	2	1	1	1	1	1	2	2	2	1	2	2	2	2	3	2	2	2	2	2	2	2	2	2	1	0	1
218	3	cheha	21	1	1	2	1	1	1	6	6	1	3	4000	2	1	2	2	2	2	24	1	2	2	2	1	1	1	1	1	1	2	2	2	2	2	5	1	2	2	2	2	2	2	2	2	1	0	1
219	3	cheha	27	1	1	4	2	1	1	3	5	1	2	5000	1	0	#NULL!	#NULL!	#NULL!	#NULL!	#NULL!	1	2	2	2	1	1	1	2	2	2	2	2	2	1	2	3	2	2	2	2	2	2	2	2	2	1	0	1
220	3	cheha	20	1	1	2	2	1	1	8	4	1	2	1000	1	0	#NULL!	#NULL!	#NULL!	#NULL!	#NULL!	1	2	2	2	1	1	1	1	1	1	2	2	2	1	2	6	1	2	2	2	2	2	2	2	2	1	0	2
221	3	cheha	18	1	1	5	1	5	1	8	4	3	2	3000	1	0	#NULL!	#NULL!	#NULL!	#NULL!	#NULL!	1	2	2	1	1	1	2	2	1	1	2	2	2	2	1	4	2	2	1	1	1	2	2	2	2	2	4	2
222	3	cheha	20	1	1	5	2	3	4	#NULL!	#NULL!	3	3	2000	1	0	#NULL!	#NULL!	#NULL!	#NULL!	#NULL!	1	2	2	1	1	1	1	2	2	2	2	2	1	1	1	5	1	2	2	2	2	2	2	2	2	1	0	2
223	3	cheha	24	2	1	4	2	1	1	2	4	3	6	4000	7	4	2	2	2	2	48	1	2	2	2	1	1	1	1	1	1	2	2	2	2	2	5	1	2	2	2	2	2	2	2	2	1	0	1
224	3	cheha	21	1	2	5	1	1	1	3	4	1	2	5000	1	0	#NULL!	#NULL!	#NULL!	#NULL!	#NULL!	1	2	2	1	1	1	1	1	2	2	2	2	2	1	2	4	2	2	2	2	2	2	2	2	2	1	0	1
225	3	wolkite	20	1	1	1	2	1	1	3	4	1	6	10000	4	3	2	2	2	2	36	1	2	1	2	1	1	1	2	2	1	2	1	2	2	2	4	2	1	1	2	1	1	2	2	2	3	6	1
226	3	cheha	26	1	1	5	2	6	1	8	7	3	5	4500	4	3	2	2	2	2	30	1	2	1	2	1	1	1	2	2	2	2	2	2	2	2	2	2	2	2	2	2	2	2	2	2	1	0	2
227	3	cheha	20	1	1	1	2	1	1	8	5	3	2	3500	1	0	#NULL!	#NULL!	#NULL!	#NULL!	#NULL!	1	1	1	2	1	1	1	2	2	2	2	2	2	2	2	2	2	2	1	1	1	2	2	2	2	2	3	2
228	3	wolkite	23	1	1	4	2	1	1	3	4	1	4	3000	3	2	2	2	2	2	17	1	2	2	2	1	1	1	1	1	1	1	2	2	2	2	6	1	2	2	2	2	2	2	2	2	1	0	2
229	3	wolkite	27	1	1	7	2	8	1	3	4	1	4	10000	2	1	2	2	2	2	6	1	2	2	2	1	1	1	2	1	2	2	2	1	2	2	4	2	2	2	2	2	2	2	2	2	1	0	1
230	3	wolkite	19	1	1	4	2	1	1	3	5	1	2	5000	2	0	1	2	2	2	7	1	2	2	2	1	1	1	2	2	2	2	2	2	2	2	2	2	2	2	2	2	2	2	2	2	1	0	2
231	3	wolkite	30	1	1	2	1	1	1	4	3	3	6	6000	5	4	2	2	2	2	30	2	2	2	2	1	1	1	2	2	2	2	2	2	1	2	3	2	2	1	1	1	1	2	2	2	3	5	1
232	3	wolkite	30	1	1	4	3	3	1	3	4	3	7	7500	6	5	2	2	2	2	156	2	2	2	2	1	1	1	2	2	2	1	2	2	1	1	5	1	2	2	2	2	2	2	2	2	1	0	1
233	3	cheha	22	1	1	5	2	1	1	3	4	1	2	7000	1	0	#NULL!	#NULL!	#NULL!	#NULL!	#NULL!	1	2	2	2	1	1	1	1	1	2	2	2	2	2	2	4	2	1	1	1	1	2	2	2	2	3	8	1
234	3	cheha	21	1	1	6	2	6	1	6	7	3	2	4000	1	0	#NULL!	#NULL!	#NULL!	#NULL!	#NULL!	1	2	1	1	1	1	1	2	2	2	2	2	2	2	2	2	2	2	2	2	2	2	2	2	2	1	0	1
235	3	cheha	30	1	1	1	3	1	1	6	5	3	7	2000	7	5	1	2	2	2	24	1	2	2	2	1	1	1	2	2	2	2	2	2	2	2	2	2	2	2	2	2	2	2	2	2	1	0	1
236	3	cheha	27	1	1	5	2	6	1	8	7	3	4	2500	3	2	2	2	2	2	36	1	2	1	2	1	1	1	2	2	1	2	2	2	2	2	3	2	2	2	2	2	2	2	2	2	1	0	1
237	3	cheha	30	1	1	5	1	8	1	8	5	3	4	2000	2	1	2	2	2	2	48	1	2	2	2	1	1	1	2	2	2	2	2	2	1	2	3	2	2	2	2	2	2	2	2	2	1	0	2
238	3	cheha	31	1	1	6	4	6	1	6	7	3	10	15000	6	5	2	2	2	2	36	1	2	2	2	1	1	1	1	2	2	1	2	2	1	2	5	1	1	1	1	2	2	2	2	2	2	4	1
239	3	cheha	32	1	1	7	1	6	1	8	6	3	5	5000	3	2	2	2	2	2	36	1	2	1	2	1	1	1	2	2	2	2	2	1	1	1	5	1	2	2	2	2	2	2	2	2	1	0	1
240	3	wolkite	27	1	1	6	4	8	1	8	6	3	4	5000	3	2	2	2	2	2	24	1	1	1	2	1	1	1	2	1	2	2	2	2	1	1	5	1	2	2	2	2	2	2	2	2	1	0	1
241	3	cheha	20	2	1	3	2	1	1	3	1	1	2	3500	1	0	#NULL!	#NULL!	#NULL!	#NULL!	#NULL!	1	2	2	2	1	1	2	2	2	2	2	2	2	1	2	2	2	2	2	2	2	2	2	2	2	1	0	2
242	3	cheha	25	1	1	6	3	8	1	6	6	3	5	4000	3	2	2	2	2	2	36	1	2	2	2	1	1	1	2	2	2	2	2	1	2	1	4	2	1	1	1	2	2	2	2	2	2	3	1
243	3	cheha	28	1	1	4	2	1	1	4	4	3	2	4000	2	1	2	2	2	2	84	1	2	1	2	1	1	1	2	2	2	2	2	2	2	2	2	2	1	1	2	2	2	2	2	2	2	3	2
244	3	cheha	32	1	2	3	2	1	1	2	2	1	5	5000	4	3	2	2	2	2	66	1	2	2	2	1	1	1	2	2	2	2	2	2	1	2	3	2	2	2	2	2	2	2	2	2	1	0	1
245	3	cheha	28	2	1	4	4	1	1	8	4	1	6	2000	2	1	2	2	2	2	20	2	2	2	2	1	1	2	1	1	2	1	2	2	1	2	5	1	2	2	2	2	2	2	2	2	1	0	1
246	3	cheha	26	1	1	4	4	1	1	8	5	3	4	9000	3	2	2	2	2	2	40	1	2	1	1	1	1	1	2	2	2	2	2	2	2	2	2	2	2	2	2	2	2	2	2	2	1	0	2
247	3	cheha	27	1	1	4	2	1	1	6	7	1	4	7000	3	2	2	2	2	2	42	2	2	2	1	1	1	2	2	1	2	2	2	2	2	2	2	2	2	2	2	2	2	2	2	2	1	0	2
248	3	cheha	23	1	1	4	1	3	1	3	7	3	5	10000	3	2	2	2	2	2	30	1	2	2	2	1	1	2	1	1	1	2	2	2	1	2	3	1	2	2	2	2	2	2	2	2	1	0	1
249	3	cheha	27	1	3	7	3	8	1	8	7	3	2	15000	1	0	#NULL!	#NULL!	#NULL!	#NULL!	#NULL!	1	2	2	2	1	1	1	2	2	1	1	2	2	1	1	6	1	2	2	1	1	2	2	2	2	3	4	1
250	3	cheha	28	1	1	4	2	1	1	8	5	1	5	3000	3	2	2	2	2	2	24	2	2	2	2	1	1	1	2	1	1	2	2	2	1	2	5	1	2	2	1	1	2	2	2	2	3	4	1
251	3	cheha	24	1	1	6	4	5	1	6	7	1	3	4000	2	1	2	2	2	2	30	1	2	1	2	1	1	1	2	2	2	2	2	1	1	2	4	2	2	2	2	2	2	2	2	2	1	0	1
252	3	cheha	30	1	6	3	1	4	1	4	4	3	3	4000	4	1	1	2	2	2	18	1	2	2	2	1	1	2	1	1	2	1	2	2	1	2	5	1	2	2	2	2	2	2	2	2	1	0	2
253	3	Abeshege	24	1	2	7	1	6	1	6	6	3	2	6000	2	0	1	2	2	2	12	1	2	2	2	1	1	2	2	2	2	2	2	2	1	2	2	2	1	1	1	1	2	2	2	2	3	8	1
254	3	wolkite	30	1	3	1	2	3	1	4	4	3	4	2000	4	2	1	2	2	2	48	1	2	1	2	1	1	1	2	2	2	2	2	2	1	2	3	2	2	2	2	2	2	2	2	2	1	0	2
255	3	cheha	35	2	1	1	2	1	1	4	1	1	7	4000	6	5	2	2	2	2	60	1	2	1	2	1	1	1	1	2	2	2	2	2	2	2	3	2	1	1	1	1	1	1	2	2	4	14	1
256	3	cheha	20	1	5	5	3	3	1	8	5	3	3	11000	2	1	2	2	2	2	24	1	2	2	2	1	1	1	2	2	1	2	2	2	2	2	3	2	2	1	1	2	2	2	2	2	3	4	1
257	3	cheha	24	1	1	3	2	4	1	4	3	3	4	4500	3	2	2	2	2	2	24	1	2	2	2	1	1	2	2	2	2	2	2	1	1	2	3	2	2	2	2	2	2	2	2	2	1	0	2
258	3	cheha	24	1	4	5	3	1	1	6	6	1	2	3900	1	0	#NULL!	#NULL!	#NULL!	#NULL!	#NULL!	1	2	2	2	1	1	1	2	1	2	2	2	2	1	1	5	1	2	2	2	2	2	2	2	2	1	0	2
259	3	cheha	22	1	1	4	1	1	1	8	4	1	2	2000	1	0	#NULL!	#NULL!	#NULL!	#NULL!	#NULL!	1	2	2	2	1	1	1	1	1	2	1	2	2	2	2	5	1	2	2	2	2	2	2	2	2	1	0	2
260	3	enmor	27	2	1	1	3	1	1	2	4	3	4	500	3	2	2	2	2	2	36	1	2	2	1	1	1	1	2	2	2	2	2	2	1	2	3	2	2	2	1	2	2	2	2	2	3	2	2
261	3	cheha	20	1	1	5	2	1	1	2	4	1	2	2000	1	0	#NULL!	#NULL!	#NULL!	#NULL!	#NULL!	1	2	2	2	1	1	1	2	1	2	2	2	1	2	1	5	1	2	2	2	2	2	2	2	2	1	0	2
262	3	Abesgege	22	1	1	6	2	6	1	6	6	3	2	8100	1	0	#NULL!	#NULL!	#NULL!	#NULL!	#NULL!	1	2	2	2	1	1	1	2	2	2	2	2	2	1	2	3	2	2	2	2	2	2	2	2	2	1	0	2
263	3	wolkite	27	1	1	7	4	6	1	6	7	3	4	12000	3	2	2	2	2	2	24	2	2	2	2	1	1	2	2	1	1	1	2	1	2	2	5	1	2	2	2	2	2	2	2	2	1	0	2
264	3	cheha	30	1	2	2	1	1	1	3	6	3	6	5000	5	4	2	2	2	2	120	1	2	2	1	1	1	1	2	2	1	2	2	1	1	2	5	1	2	1	1	1	2	2	2	2	2	3	2
265	3	cheha	20	2	1	4	2	1	1	4	5	1	2	4500	1	0	#NULL!	#NULL!	#NULL!	#NULL!	#NULL!	2	2	2	2	1	1	2	2	1	2	2	2	1	1	2	4	2	2	1	1	1	1	2	2	2	3	8	2
266	3	cheha	23	1	1	5	1	1	1	3	4	1	2	3000	1	0	#NULL!	#NULL!	#NULL!	#NULL!	#NULL!	1	2	1	1	1	1	1	2	2	2	2	2	2	1	1	4	2	2	1	1	1	1	2	2	2	3	5	1
267	3	cheha	28	1	3	4	2	1	1	8	4	1	4	2500	3	2	2	2	2	2	29	1	2	2	2	1	1	1	2	1	2	2	2	2	2	2	3	2	1	1	1	1	1	2	2	2	3	10	1
268	3	wolkite	29	1	2	6	1	6	1	6	7	3	2	11000	1	0	#NULL!	#NULL!	#NULL!	#NULL!	#NULL!	1	2	1	1	1	1	1	2	2	1	2	2	2	2	2	3	2	2	2	2	2	2	2	2	2	1	0	1
269	3	wolkite	29	2	1	7	1	6	1	6	7	3	3	7500	3	1	1	2	2	2	36	1	2	2	2	1	1	2	2	1	2	2	2	2	2	2	2	2	2	2	2	2	2	2	2	2	1	0	1
270	3	wolkite	21	2	8	6	1	5	1	8	5	1	3	10000	2	1	2	2	2	2	27	2	2	2	2	1	1	1	2	2	2	2	2	2	1	2	3	2	2	2	2	2	2	2	2	2	1	0	2
271	3	wolkite	22	2	5	6	2	1	1	2	5	1	2	10000	1	0	#NULL!	#NULL!	#NULL!	#NULL!	#NULL!	1	2	2	2	1	1	1	2	2	2	2	2	2	2	2	2	2	1	1	2	2	2	2	2	2	2	3	2
272	3	wolkite	30	2	1	1	2	3	1	2	4	3	5	1700	4	3	2	2	2	2	24	2	2	2	2	1	1	1	2	1	2	2	2	1	1	1	6	1	1	1	2	2	2	2	2	2	2	2	1
273	3	wolkite	25	1	1	3	2	1	1	8	1	1	4	1500	2	1	2	2	2	2	24	2	2	1	2	1	1	1	2	1	2	2	2	2	2	2	3	2	1	1	1	1	1	2	2	2	3	9	1
274	3	Abeshege	25	2	2	4	1	3	1	3	5	3	2	4000	1	0	#NULL!	#NULL!	#NULL!	#NULL!	#NULL!	1	2	1	1	1	1	2	2	2	1	2	2	2	1	2	3	2	2	2	2	2	2	2	2	2	1	0	2
275	3	cheha	24	1	1	5	1	1	1	8	4	1	2	1600	1	0	#NULL!	#NULL!	#NULL!	#NULL!	#NULL!	1	2	2	1	1	1	1	2	2	2	2	1	1	1	2	5	1	2	2	2	2	2	2	2	2	1	0	2
276	3	cheha	26	1	1	4	2	1	1	8	4	1	4	15000	8	2	1	2	2	2	36	1	2	2	2	1	1	1	2	1	1	1	2	2	2	2	5	1	2	2	2	2	2	2	2	2	1	0	1
277	3	cheha	18	1	1	5	2	1	1	8	5	1	2	10000	1	0	#NULL!	#NULL!	#NULL!	#NULL!	#NULL!	1	2	1	1	1	1	2	2	2	2	2	2	2	1	2	2	2	1	1	1	2	2	2	2	2	2	4	2
278	3	cheha	19	1	1	5	2	1	1	3	6	3	2	5000	1	0	#NULL!	#NULL!	#NULL!	#NULL!	#NULL!	1	2	1	2	1	1	2	2	1	2	2	2	2	2	2	2	2	2	2	2	2	2	2	2	2	1	0	2
279	3	cheha	25	1	1	2	1	1	1	8	4	1	3	15000	3	1	2	2	2	2	7	1	2	2	2	1	1	1	2	1	2	2	2	2	1	2	3	2	1	1	1	1	1	2	2	2	3	5	1
280	3	cheha	20	1	2	4	1	1	1	3	4	1	2	10000	1	0	#NULL!	#NULL!	#NULL!	#NULL!	#NULL!	1	2	1	1	1	1	1	2	2	2	2	2	2	2	2	2	2	2	1	1	1	2	2	2	2	2	4	2
281	3	wolkite	27	1	1	5	1	3	1	3	5	3	4	12000	2	1	2	2	2	2	41	1	2	2	2	1	1	1	1	2	2	2	1	1	1	2	6	1	2	2	2	2	2	2	2	2	1	0	1
282	3	cheha	30	2	1	1	2	1	1	2	1	3	5	1000	5	3	2	1	2	2	10	1	2	2	2	1	1	1	2	2	2	2	2	2	1	1	4	2	1	1	1	1	1	2	2	2	3	13	2
283	3	cheha	28	1	1	4	1	3	2	#NULL!	#NULL!	2	3	2000	2	0	1	2	2	2	12	1	2	2	1	1	1	1	1	1	1	2	2	2	2	2	5	1	2	2	2	2	2	2	2	2	1	0	2
284	3	cheha	35	1	1	3	2	3	1	2	2	2	7	1500	7	5	1	2	2	2	78	1	2	2	2	1	1	2	2	2	2	2	2	2	2	2	1	2	1	1	1	1	2	2	2	2	3	8	1
285	3	cheha	30	1	1	4	2	3	1	3	5	3	3	2000	2	1	2	2	2	2	24	1	2	2	2	1	1	1	1	2	2	2	2	2	1	2	4	2	1	1	1	1	2	2	2	2	2	4	2
286	3	cheha	32	2	1	1	1	3	1	2	4	3	8	1000	8	7	2	1	2	2	24	2	2	2	2	1	1	1	2	2	2	2	2	2	1	2	2	2	1	1	1	1	1	2	2	2	3	10	1
287	3	cheha	25	1	8	3	1	1	1	6	2	1	2	4000	1	0	#NULL!	#NULL!	#NULL!	#NULL!	#NULL!	1	2	1	1	1	1	1	2	2	2	2	2	1	2	2	3	2	2	1	1	1	2	2	2	2	3	6	2
288	3	cheha	27	1	1	5	2	1	1	6	7	1	5	8000	3	2	2	2	2	2	18	2	2	2	2	1	1	1	2	2	2	2	2	2	1	2	3	2	1	1	1	1	1	2	2	2	3	8	2
289	3	cheha	35	2	1	1	2	3	1	2	1	3	6	800	5	4	2	2	2	2	48	2	2	2	2	1	1	2	2	2	2	2	2	2	1	2	2	2	1	1	1	1	1	2	1	2	4	13	2
290	3	cheha	18	2	1	5	2	3	3	#NULL!	#NULL!	2	1	1000	1	0	#NULL!	#NULL!	#NULL!	#NULL!	#NULL!	1	2	2	2	1	1	1	2	2	2	2	2	2	2	1	3	2	1	1	1	1	1	2	2	2	3	10	2
291	3	cheha	20	1	1	4	1	1	1	6	6	1	3	5000	1	0	#NULL!	#NULL!	#NULL!	#NULL!	#NULL!	1	2	2	2	1	1	2	1	1	2	2	2	2	2	2	3	2	2	1	1	2	1	1	1	2	4	10	2
292	3	cheha	18	1	1	5	2	1	1	4	5	3	3	2000	2	1	2	2	2	2	24	1	2	2	2	1	1	1	2	2	2	2	2	2	2	2	2	2	2	2	2	2	2	2	2	2	1	0	1
293	3	cheha	21	2	1	4	2	1	1	3	5	3	3	1000	2	1	2	2	2	2	48	1	2	2	2	1	1	1	2	2	1	2	1	2	2	2	4	2	2	1	1	1	1	1	2	2	3	9	1
294	3	cheha	20	2	1	4	2	1	1	3	4	1	2	3000	1	0	#NULL!	#NULL!	#NULL!	#NULL!	#NULL!	1	2	2	2	1	1	1	2	2	1	2	2	2	2	2	3	2	1	1	1	1	2	2	2	2	3	6	2
295	3	cheha	23	1	1	5	2	7	1	6	7	3	3	7000	2	1	2	2	2	2	24	1	2	2	2	1	1	2	1	1	2	2	2	1	2	2	4	2	2	2	2	2	2	2	2	2	1	0	1
296	3	cheha	21	1	1	5	1	7	1	8	4	3	2	7000	2	1	2	2	2	2	6	1	2	2	1	1	1	2	2	1	2	2	2	2	1	2	3	2	1	1	1	1	1	1	2	2	3	6	1
298	3	cheha	18	2	1	4	2	1	1	2	4	1	4	5000	1	0	#NULL!	#NULL!	#NULL!	#NULL!	#NULL!	1	2	2	2	1	1	2	2	2	2	2	2	2	1	1	3	2	2	1	1	1	1	2	2	2	3	8	2
298	3	cheha	26	2	1	3	1	3	1	2	4	3	5	5000	4	3	2	2	2	2	24	1	2	2	1	1	1	1	2	2	2	2	2	2	2	2	3	2	1	1	1	1	1	2	2	2	3	10	1
299	3	cheha	30	2	1	4	2	3	1	2	1	3	4	1000	4	2	2	2	2	2	36	1	2	2	2	1	1	1	2	2	1	2	2	2	2	1	4	2	1	1	1	1	1	1	2	2	3	12	2
300	3	cheha	21	1	3	6	1	6	1	6	6	3	2	7000	2	0	1	2	2	2	12	1	2	2	2	1	1	1	2	2	2	1	2	2	1	1	5	1	2	2	2	2	2	2	2	2	1	0	2
301	3	cheha	25	1	1	5	2	1	1	3	4	1	2	5000	1	0	#NULL!	#NULL!	#NULL!	#NULL!	#NULL!	1	2	2	2	1	1	1	2	2	1	2	2	1	1	2	5	1	2	2	2	2	2	2	2	2	1	0	2
302	3	cheha	27	1	2	5	1	5	1	6	7	1	3	10000	2	1	2	2	2	2	51	2	2	2	1	1	1	1	2	2	2	2	2	1	1	1	5	1	2	1	1	1	2	2	2	2	2	3	1
303	3	cheha	25	1	8	5	3	7	1	8	5	3	2	6000	1	0	#NULL!	#NULL!	#NULL!	#NULL!	#NULL!	1	2	2	2	1	1	1	2	2	2	2	2	1	1	2	4	2	2	2	2	2	2	2	2	2	1	0	2
304	3	cheha	20	1	5	4	3	1	1	8	7	1	2	10000	1	0	#NULL!	#NULL!	#NULL!	#NULL!	#NULL!	1	2	1	2	1	1	1	2	2	2	2	2	2	1	2	3	2	1	1	1	1	1	1	2	2	3	10	2
305	3	cheha	20	1	1	5	2	3	1	3	4	3	2	7000	1	0	#NULL!	#NULL!	#NULL!	#NULL!	#NULL!	1	2	2	2	1	1	1	2	2	2	2	2	1	2	2	3	2	1	1	1	1	1	1	2	2	3	13	1
307	3	cheha	25	2	1	1	2	1	1	4	1	1	2	2800	3	2	2	2	2	2	72	1	2	1	2	1	1	2	2	2	2	2	2	2	2	1	2	2	1	1	1	1	2	2	2	2	2	5	2
308	3	cheha	27	2	1	5	2	1	1	4	4	1	4	3000	3	2	2	2	2	2	36	1	2	2	2	1	1	2	2	2	1	2	2	2	1	2	3	2	1	1	1	1	1	1	2	2	3	12	2
309	3	cheha	25	1	1	4	2	1	1	8	5	1	3	6000	2	1	2	2	2	2	33	1	2	2	1	1	1	1	2	2	2	2	2	1	2	2	3	2	1	1	1	2	2	2	2	2	2	3	1
310	3	cheha	25	2	1	5	1	8	1	6	6	3	5	6500	2	1	2	2	2	2	48	1	1	2	1	1	1	1	2	2	2	2	2	2	2	2	2	2	1	1	1	2	2	2	2	2	2	3	2
311	3	cheha	28	1	1	6	1	1	1	3	6	3	6	3000	4	1	2	2	2	2	30	2	2	2	2	1	1	2	2	2	2	2	2	2	1	2	2	2	2	2	2	2	2	2	2	2	1	0	2
312	3	cheha	30	2	1	2	2	3	1	8	4	3	5	3500	3	2	2	2	2	2	36	1	2	2	1	1	1	1	2	2	2	2	2	2	2	2	2	2	1	1	1	1	1	1	2	2	4	15	1
313	3	cheha	28	1	2	4	2	1	1	8	4	1	3	3000	1	0	#NULL!	#NULL!	#NULL!	#NULL!	#NULL!	1	2	2	2	1	1	1	1	1	2	2	2	2	2	2	4	2	2	2	2	2	2	2	2	2	1	0	2
314	7	cheha	22	2	1	1	3	3	1	3	3	3	2	2000	1	0	#NULL!	#NULL!	#NULL!	#NULL!	#NULL!	1	2	2	2	1	1	1	1	2	2	1	1	1	1	2	7	1	2	1	2	2	2	2	2	2	2	1	1
315	7	cheha	29	2	1	2	1	1	1	2	1	1	2	3000	1	0	#NULL!	#NULL!	#NULL!	#NULL!	#NULL!	1	2	2	1	1	1	2	2	2	2	1	2	2	1	2	3	2	2	1	1	1	2	2	2	2	2	3	1
316	7	cheha	23	2	1	2	1	1	1	2	5	3	2	1800	1	0	#NULL!	#NULL!	#NULL!	#NULL!	#NULL!	1	2	2	1	1	2	1	2	2	2	1	2	1	2	2	3	2	2	1	1	2	2	2	2	2	2	3	1
317	7	cheha	30	2	1	1	3	1	1	3	4	1	2	3000	1	0	#NULL!	#NULL!	#NULL!	#NULL!	#NULL!	1	2	2	1	1	1	1	1	2	2	1	2	2	1	2	5	1	2	1	1	2	2	2	2	2	2	3	1
318	7	cheha	27	1	1	2	3	3	1	2	1	3	5	7000	3	2	2	2	2	2	25	1	2	2	2	1	1	1	2	2	2	2	2	2	1	2	3	2	2	1	1	1	1	2	2	2	3	5	1
319	7	cheha	24	1	1	5	2	3	1	3	3	3	2	8000	1	0	#NULL!	#NULL!	#NULL!	#NULL!	#NULL!	1	2	2	2	1	1	1	1	2	1	2	2	2	1	2	5	1	2	1	1	2	2	2	2	2	2	3	1
320	7	cheha	35	2	1	1	1	3	1	4	1	1	6	1700	5	4	2	2	2	2	36	1	2	2	1	1	1	1	2	2	2	2	2	2	1	2	3	2	2	1	1	1	2	2	2	2	2	3	1
321	7	cheha	38	2	1	1	3	3	1	2	1	1	7	5000	5	4	2	2	2	2	24	1	2	2	2	1	1	1	2	2	2	1	2	2	1	2	4	2	2	2	2	2	2	2	2	2	1	0	1
322	7	cheha	23	2	1	2	1	6	1	6	2	3	3	2500	2	1	2	2	2	2	24	1	2	2	1	1	1	1	2	2	1	2	2	2	2	2	3	2	2	2	2	2	2	2	2	2	1	0	1
323	7	cheha	32	2	1	1	1	1	1	2	1	1	6	2000	4	3	2	2	2	2	24	1	2	2	1	1	1	1	2	2	2	2	2	2	1	2	3	2	2	1	1	1	2	2	2	2	2	3	1
324	7	cheha	30	2	2	1	1	1	1	8	1	1	2	5000	1	0	#NULL!	#NULL!	#NULL!	#NULL!	#NULL!	1	2	2	1	1	1	1	2	2	2	2	2	2	2	1	3	2	2	1	1	1	2	2	2	2	3	4	1
325	7	cheha	25	2	1	2	1	6	1	3	2	3	3	4000	1	0	#NULL!	#NULL!	#NULL!	#NULL!	#NULL!	1	2	2	1	1	1	1	2	2	2	2	2	2	2	1	3	2	2	1	1	2	2	2	2	2	2	2	1
326	7	cheha	20	2	1	2	1	1	2	#NULL!	#NULL!	1	3	1800	2	1	2	2	2	2	48	1	2	2	2	1	1	1	2	2	2	1	2	2	1	2	4	2	2	1	1	2	2	2	2	2	2	2	1
327	7	cheha	35	2	1	4	3	2	1	3	1	1	6	2500	5	4	2	2	2	2	24	1	2	2	2	1	1	1	2	2	2	1	2	2	1	2	4	2	2	1	1	1	2	2	2	2	3	5	1
328	7	cheha	28	1	1	2	1	1	1	2	1	1	3	2500	2	1	2	2	2	2	24	1	2	2	1	4	1	1	2	2	2	2	2	2	2	2	2	2	2	1	1	1	2	2	2	2	2	3	1
329	7	cheha	30	1	1	4	3	1	1	2	1	1	4	4000	4	3	2	2	2	2	24	1	2	2	2	1	1	2	1	1	1	2	2	1	1	1	7	1	2	1	1	2	2	2	2	2	2	2	2
330	7	cheha	30	2	1	1	1	1	1	2	1	1	5	4000	3	2	2	2	2	2	24	1	2	2	1	1	1	1	2	2	2	2	2	2	1	2	3	2	2	1	1	1	2	2	2	2	3	5	1
331	7	cheha	35	2	1	1	2	3	1	3	2	3	6	2500	5	4	2	2	2	2	24	1	2	2	2	1	1	2	2	2	2	2	2	2	1	1	3	2	2	1	1	1	2	2	2	2	2	3	1
332	7	cheha	28	2	1	1	2	1	1	4	1	1	2	4000	1	0	#NULL!	#NULL!	#NULL!	#NULL!	#NULL!	1	2	1	2	1	1	2	2	2	2	2	2	2	1	2	2	2	2	1	1	1	2	2	2	2	2	3	1
333	7	cheha	35	2	1	1	1	2	1	3	5	3	5	4000	4	2	2	2	2	2	38	1	2	2	1	1	1	1	2	2	2	2	2	2	2	1	3	2	2	1	1	1	2	2	2	2	3	6	1
334	7	cheha	32	2	1	1	4	2	1	2	1	3	6	6000	5	4	2	2	2	2	36	1	2	2	1	1	1	1	1	2	2	2	2	2	1	1	5	1	2	1	1	2	2	2	2	2	3	4	1
335	7	cheha	22	1	1	1	3	1	1	6	2	1	2	5000	1	0	#NULL!	#NULL!	#NULL!	#NULL!	#NULL!	1	2	1	2	1	1	1	2	2	2	2	2	2	2	2	2	2	2	1	1	1	1	2	2	2	3	4	1
336	7	cheha	38	2	1	4	4	1	2	#NULL!	#NULL!	1	7	4000	6	5	2	2	2	2	24	1	2	1	1	1	1	1	2	2	2	2	2	2	2	1	3	2	2	1	1	1	2	2	2	2	3	4	1
337	7	cheha	28	2	1	1	2	1	1	2	6	1	3	3500	3	1	1	2	2	2	18	1	2	1	2	1	1	1	2	2	2	1	2	2	2	2	3	2	2	1	1	2	2	2	2	2	2	2	1
338	7	cheha	20	1	1	2	3	3	1	6	6	3	2	4000	1	0	#NULL!	#NULL!	#NULL!	#NULL!	#NULL!	1	2	2	2	1	1	1	1	2	2	2	2	2	1	1	5	1	2	2	2	2	2	2	2	2	1	0	1
339	7	cheha	31	2	1	1	3	1	1	2	6	1	8	2800	6	5	2	2	2	2	24	1	2	2	2	1	1	1	1	2	2	1	1	1	1	1	8	1	2	2	2	2	2	2	2	2	1	0	1
340	7	cheha	28	1	1	2	1	1	1	3	2	3	5	5000	3	2	2	2	2	2	24	1	2	2	1	1	1	1	2	2	1	1	1	1	1	2	7	1	2	2	2	2	2	2	2	2	1	0	1
341	7	cheha	26	1	1	2	2	6	1	6	2	1	3	2000	2	1	2	2	2	2	24	1	2	2	2	1	1	1	2	2	2	1	2	2	2	2	3	2	2	2	1	1	2	2	2	2	2	2	1
342	7	cheha	20	2	1	1	3	3	1	3	2	3	2	5000	1	0	#NULL!	#NULL!	#NULL!	#NULL!	#NULL!	1	2	2	2	1	1	1	2	2	2	1	2	2	1	1	5	1	2	2	1	2	2	2	2	2	2	1	1
343	7	cheha	35	2	1	1	4	3	1	3	1	2	7	5000	7	6	2	2	2	2	36	1	2	2	2	1	1	1	1	2	2	2	2	2	1	2	4	2	2	1	1	2	2	2	2	2	2	2	1
344	7	cheha	22	1	1	2	2	3	1	3	2	3	2	3500	1	0	#NULL!	#NULL!	#NULL!	#NULL!	#NULL!	1	2	2	2	1	1	1	2	2	2	2	2	2	1	2	3	2	2	1	1	2	2	2	2	2	2	2	1
345	7	cheha	20	1	1	1	2	1	1	3	1	1	2	3500	1	0	#NULL!	#NULL!	#NULL!	#NULL!	#NULL!	1	2	2	2	1	1	1	2	2	2	2	2	2	1	2	3	2	2	1	2	1	2	2	2	2	2	2	1
346	7	cheha	35	1	1	2	3	6	1	2	1	2	3	4000	3	1	1	2	2	2	36	1	2	2	2	1	1	1	2	2	2	2	2	2	2	2	2	2	2	1	1	1	2	2	2	2	3	4	1
347	7	cheha	20	1	1	2	1	3	1	3	2	3	2	6000	1	0	#NULL!	#NULL!	#NULL!	#NULL!	#NULL!	1	2	2	1	1	1	1	2	1	2	2	2	2	2	2	3	2	2	2	2	2	2	2	2	2	1	0	1
348	7	cheha	33	2	2	1	1	1	1	2	1	1	5	2000	4	3	2	2	2	2	28	1	2	2	1	1	1	1	1	2	2	2	2	2	1	1	5	1	2	2	2	2	2	2	2	2	1	0	1
349	7	cheha	20	2	1	1	2	1	1	2	1	3	2	1500	1	0	#NULL!	#NULL!	#NULL!	#NULL!	#NULL!	1	2	2	2	1	1	1	1	2	2	1	1	1	1	2	7	1	2	1	1	1	2	2	2	2	2	3	1
350	7	cheha	39	2	1	1	1	1	1	2	1	3	9	4000	8	0	2	2	2	2	24	1	2	2	1	1	1	1	1	2	2	2	2	1	1	1	6	1	2	1	2	2	2	2	2	2	2	1	1
351	7	cheha	28	1	8	1	3	1	1	2	1	3	3	2000	2	1	2	2	2	2	24	1	2	2	2	1	1	1	2	2	2	2	2	2	1	2	3	2	2	1	1	2	2	2	2	2	2	2	1
352	7	cheha	26	1	1	2	3	6	1	3	2	3	3	6000	3	1	1	2	2	2	18	1	2	2	2	1	1	1	2	2	2	2	2	2	1	2	3	2	2	1	2	2	2	2	2	2	2	1	1
353	7	cheha	32	1	1	2	1	6	1	6	2	3	5	7000	4	3	2	2	2	2	36	1	2	2	1	1	1	1	2	2	2	2	2	2	2	1	3	2	2	2	2	2	2	2	2	2	1	0	1
354	7	cheha	36	2	1	1	1	2	1	2	1	3	8	5000	6	5	2	2	2	2	30	1	2	2	1	1	1	1	2	2	2	2	2	2	1	2	3	2	2	1	1	1	1	2	2	2	3	5	1
355	7	cheha	28	2	1	2	1	1	3	#NULL!	#NULL!	1	4	7000	2	1	2	2	2	2	24	1	2	1	2	1	1	1	2	2	2	2	2	2	2	2	2	2	2	1	1	1	2	2	2	2	3	5	1
356	7	cheha	24	2	1	1	1	3	1	6	1	3	2	5000	1	0	#NULL!	#NULL!	#NULL!	#NULL!	#NULL!	1	2	1	1	1	1	1	2	2	2	2	2	2	2	2	2	2	2	1	2	2	2	2	2	2	2	1	1
357	7	cheha	20	2	1	2	3	2	1	2	2	1	2	1500	1	0	#NULL!	#NULL!	#NULL!	#NULL!	#NULL!	1	2	1	2	1	1	1	2	2	2	2	2	2	2	2	2	2	2	1	1	1	2	2	2	2	3	4	1
358	7	cheha	20	1	1	2	3	1	1	3	3	1	2	5000	1	0	#NULL!	#NULL!	#NULL!	#NULL!	#NULL!	1	2	1	2	1	1	1	2	2	2	2	2	2	1	2	3	2	2	1	2	2	2	2	2	2	2	1	1
359	7	cheha	38	1	1	3	2	3	1	2	2	3	8	10000	7	6	2	2	2	2	36	1	2	2	2	1	1	1	1	1	2	2	2	2	1	2	5	1	2	2	2	2	2	2	2	2	1	0	2
360	8	cheha	20	1	2	2	1	2	1	2	1	1	2	5000	1	0	#NULL!	#NULL!	#NULL!	#NULL!	#NULL!	1	2	1	1	1	1	1	2	2	2	2	2	2	2	2	2	2	2	2	2	2	2	2	2	2	1	0	2
361	8	cheha	24	2	2	5	1	2	1	2	1	1	2	500	2	0	1	2	2	2	20	2	2	1	2	1	1	1	2	2	2	2	2	2	2	2	2	2	2	2	2	2	2	2	2	2	1	0	1
362	8	Abeshege	20	1	2	4	1	2	1	2	5	1	2	4500	1	0	#NULL!	#NULL!	#NULL!	#NULL!	#NULL!	1	2	1	2	1	1	1	2	2	2	2	2	2	2	2	2	2	2	2	2	2	2	2	2	2	1	0	1
363	8	Abeshege	30	2	5	4	3	2	1	2	2	1	5	500	3	2	2	2	2	2	30	1	2	1	2	1	1	1	2	2	2	2	2	2	2	2	2	2	2	2	2	2	2	2	2	2	1	0	2
364	8	Abeshege	22	1	3	1	1	2	1	2	2	1	2	5000	1	0	#NULL!	#NULL!	#NULL!	#NULL!	#NULL!	1	2	2	2	1	1	1	2	2	2	2	2	2	2	2	2	2	2	2	2	2	2	2	2	2	1	0	2
365	8	Abeshege	27	1	2	1	2	2	1	2	2	1	2	5000	1	0	#NULL!	#NULL!	#NULL!	#NULL!	#NULL!	1	2	2	2	1	1	1	2	2	2	2	2	2	2	2	2	2	2	1	1	1	1	2	2	2	3	4	2
366	8	Abeshege	30	2	2	1	1	2	1	2	2	1	9	5000	6	4	1	2	2	2	24	1	2	1	1	1	1	1	2	2	2	2	2	2	1	2	3	2	2	1	1	1	1	2	2	2	3	4	1
367	8	Abeshege	25	2	2	5	1	2	1	2	1	1	3	6000	2	1	2	2	2	2	36	1	1	2	2	1	1	1	1	2	1	2	2	2	1	2	5	1	2	2	2	2	2	2	2	2	1	0	2
368	8	Abeshege	19	1	3	1	2	2	1	2	1	1	1	2000	2	1	2	2	2	2	8	2	1	1	2	1	1	1	2	2	2	2	2	2	1	2	3	2	2	2	2	2	2	2	2	2	1	0	2
369	8	Abeshege	18	1	1	2	1	1	1	8	2	1	2	2000	2	0	1	2	2	2	12	1	2	2	1	1	1	1	2	2	2	2	2	2	1	2	3	2	2	2	2	2	2	2	2	2	1	0	1
370	8	Abeshege	32	2	2	4	1	2	1	2	1	1	3	5000	2	1	2	2	2	2	48	2	2	2	1	1	1	1	2	2	2	2	2	2	1	2	3	2	2	2	2	2	2	2	2	2	1	0	1
371	8	Abeshege	23	1	2	4	1	2	1	2	2	1	2	5000	1	0	#NULL!	#NULL!	#NULL!	#NULL!	#NULL!	1	2	2	1	1	1	1	2	2	2	2	2	2	1	1	4	2	2	2	2	2	2	2	2	2	1	0	2
372	8	Abeshege	22	1	2	1	1	2	1	2	1	1	3	6000	2	1	2	2	2	2	60	2	2	2	1	1	1	1	2	2	2	2	2	2	2	2	2	2	2	2	2	2	2	2	2	2	1	0	2
373	8	Abeshege	20	2	2	1	1	2	1	2	2	1	2	6000	1	0	#NULL!	#NULL!	#NULL!	#NULL!	#NULL!	2	2	2	1	1	1	1	2	2	2	2	2	2	1	2	3	2	2	2	2	2	2	2	2	2	1	0	2
374	8	Abeshege	24	1	2	1	1	2	1	2	2	1	3	6000	3	2	1	2	2	2	24	1	2	2	2	1	1	1	2	2	2	2	2	2	2	2	2	2	2	2	2	2	2	2	2	2	1	0	2
375	8	Abeshege	33	2	2	1	1	2	1	2	2	1	7	6000	5	3	2	1	2	2	36	1	2	2	1	1	1	1	2	2	1	2	2	2	2	2	3	2	1	1	1	1	1	2	2	2	3	5	2
376	8	Abeshege	22	1	2	2	1	2	1	2	1	1	2	4500	1	0	#NULL!	#NULL!	#NULL!	#NULL!	#NULL!	2	2	2	2	1	1	1	2	2	2	2	2	2	1	2	3	2	2	2	2	2	2	2	2	2	1	0	2
377	8	Abeshege	30	1	2	1	2	3	1	3	2	1	2	5000	4	3	2	2	2	2	36	1	1	2	2	1	1	1	2	1	2	2	2	2	1	1	5	1	2	2	2	2	2	2	2	2	1	0	2
378	8	Abeshege	20	1	1	1	1	2	1	2	2	1	2	6000	1	0	#NULL!	#NULL!	#NULL!	#NULL!	#NULL!	1	2	2	1	1	1	1	2	2	1	1	2	2	1	2	5	1	2	2	2	2	2	2	2	2	1	0	1
379	8	Abeshege	26	1	1	1	1	1	1	2	2	1	5	5000	2	0	1	2	2	2	6	1	2	1	1	1	1	2	1	1	2	1	2	2	2	1	5	1	2	2	2	2	2	2	2	2	1	0	1
380	8	Abeshege	24	1	2	1	1	2	1	2	5	1	2	10000	2	0	1	2	2	2	36	1	1	2	1	1	1	2	2	2	2	2	2	2	1	2	2	2	2	2	2	2	2	2	2	2	1	0	2
381	8	Abeshege	25	1	2	2	2	1	1	8	2	1	2	4500	1	0	#NULL!	#NULL!	#NULL!	#NULL!	#NULL!	1	2	2	2	1	1	2	2	2	1	1	2	2	1	1	5	1	2	2	2	2	2	2	2	2	1	0	2
382	8	Abeshege	28	1	2	2	1	2	1	2	1	1	4	5000	3	2	2	2	2	2	36	1	1	2	1	1	1	1	2	2	1	2	2	2	1	1	5	1	2	2	2	2	2	2	2	2	1	0	2
383	8	Abeshege	19	1	2	2	1	2	1	2	2	1	2	6000	1	0	#NULL!	#NULL!	#NULL!	#NULL!	#NULL!	1	2	2	2	1	1	1	2	2	2	1	1	1	1	1	6	1	2	2	2	2	2	2	2	2	1	0	1
384	8	Abeshege	18	1	2	2	1	2	1	2	2	1	2	10000	1	0	#NULL!	#NULL!	#NULL!	#NULL!	#NULL!	1	2	2	2	1	1	1	2	2	1	2	2	2	1	1	5	1	2	2	2	2	2	2	2	2	1	0	2
385	8	Abeshege	19	1	2	2	6	2	1	2	2	1	2	8000	1	0	#NULL!	#NULL!	#NULL!	#NULL!	#NULL!	2	2	2	1	1	1	1	2	2	2	2	2	2	2	2	2	2	2	1	1	2	2	2	2	2	2	2	2
386	8	Abeshege	27	1	2	1	1	2	1	2	5	1	4	10000	3	2	2	2	2	2	36	2	2	2	1	1	1	2	2	1	1	1	2	2	1	2	5	1	2	2	2	2	2	2	2	2	1	0	2
387	8	Abeshege	30	2	5	1	4	2	1	2	5	1	5	5000	7	5	2	1	2	2	36	1	2	2	2	1	1	1	2	2	2	2	2	2	1	2	3	2	2	2	2	2	2	2	2	2	1	0	2
388	8	Abeshege	20	2	2	1	1	1	1	2	2	1	2	2500	1	0	#NULL!	#NULL!	#NULL!	#NULL!	#NULL!	1	2	2	1	1	1	1	2	2	2	2	2	2	1	2	3	2	2	1	1	1	2	2	2	2	3	6	2
389	8	Abeshege	18	1	2	1	2	1	1	3	2	1	2	4000	2	0	1	2	2	2	24	1	2	2	2	1	1	1	2	2	2	2	2	2	1	2	3	2	2	2	2	2	2	2	2	2	1	0	2
390	8	Abeshege	18	1	3	2	3	3	1	2	2	1	2	5000	1	0	#NULL!	#NULL!	#NULL!	#NULL!	#NULL!	2	2	2	2	1	1	1	2	2	1	2	2	2	2	2	3	2	2	2	2	2	2	2	2	2	1	0	2
391	8	Abeshege	21	1	2	2	1	1	1	3	4	1	2	5000	2	1	2	2	2	2	24	1	2	1	1	1	1	1	2	2	2	2	2	2	2	2	2	2	2	2	2	2	2	2	2	2	1	0	2
392	8	Abeshege	22	2	5	2	3	1	1	8	2	1	3	1700	2	1	2	2	2	2	36	1	2	2	2	1	1	2	2	2	2	2	2	2	2	1	2	2	2	1	1	2	2	2	2	2	2	2	1
393	8	Abeshege	26	2	2	2	1	2	1	2	2	1	4	10000	3	2	2	2	2	2	36	1	2	2	2	1	1	1	2	2	2	2	2	2	1	1	4	2	2	2	2	2	2	2	2	2	1	0	2
394	8	Abeshege	22	1	2	4	1	2	1	2	2	1	3	10000	3	1	1	2	2	2	36	1	2	2	2	1	1	1	2	2	2	2	2	2	2	2	2	2	2	2	2	2	2	2	2	2	1	0	2
395	8	Abeshege	18	2	2	1	1	1	1	2	2	1	2	7000	1	0	#NULL!	#NULL!	#NULL!	#NULL!	#NULL!	1	2	2	2	1	1	2	2	2	2	2	2	2	2	2	1	2	2	1	1	1	1	1	2	2	3	5	1
396	8	Abeshege	19	1	5	1	1	2	2	#NULL!	#NULL!	1	5	4000	3	2	2	2	2	2	48	1	2	2	1	1	1	1	2	1	1	2	2	1	2	2	5	1	2	2	2	2	2	2	2	2	1	0	2
397	8	Abeshege	20	2	2	2	1	1	1	2	4	1	3	1000	2	1	2	2	2	2	64	1	2	2	1	1	1	1	2	2	2	2	2	2	2	2	2	2	2	2	2	2	2	2	2	2	1	0	1
398	8	Abeshege	33	2	2	1	1	1	2	#NULL!	#NULL!	1	5	1000	7	4	2	1	1	2	36	1	1	1	1	1	1	1	2	2	2	2	2	2	2	2	2	2	2	2	2	2	2	2	2	2	1	0	2
399	8	Abeshege	40	2	2	1	1	1	1	2	1	1	5	2000	6	4	1	2	2	2	24	2	2	1	1	1	1	1	2	2	2	2	2	2	2	2	2	2	2	1	1	1	1	1	2	2	3	6	1
400	8	Abeshege	19	1	2	2	1	3	1	2	3	3	2	1600	1	0	#NULL!	#NULL!	#NULL!	#NULL!	#NULL!	1	2	1	1	1	1	1	2	2	2	2	2	2	2	2	2	2	1	1	1	1	1	2	2	2	3	5	2
401	8	Abeshege	21	2	3	4	1	2	1	2	2	1	2	4000	1	0	#NULL!	#NULL!	#NULL!	#NULL!	#NULL!	1	1	2	1	1	1	1	2	2	2	2	2	2	1	2	3	2	2	2	2	2	2	2	2	2	1	0	1
402	8	Abeshege	27	2	2	4	1	2	1	2	4	3	3	2000	2	1	2	2	2	2	36	1	2	2	2	1	1	1	2	2	2	2	2	2	1	2	3	2	2	2	2	2	2	2	2	2	1	0	2
403	8	Abeshege	24	2	5	5	3	1	1	2	4	1	3	2000	3	1	1	2	2	2	18	2	2	2	2	1	1	1	2	2	2	2	2	2	1	2	3	2	2	1	1	1	1	2	2	2	3	4	1
404	8	Abeshege	19	1	2	4	1	1	1	2	4	1	2	3000	1	0	#NULL!	#NULL!	#NULL!	#NULL!	#NULL!	1	2	2	1	1	1	1	2	2	2	2	2	2	2	2	2	2	2	1	1	2	2	2	2	2	2	2	2
405	8	Abeshege	28	2	2	1	1	2	1	2	1	1	6	1800	4	3	2	2	2	2	84	1	2	2	1	1	1	1	1	1	2	2	2	2	1	2	5	1	2	2	2	2	2	2	2	2	1	0	1
406	9	Abeshege	24	2	3	1	2	1	1	2	3	1	5	900	3	2	2	2	2	2	24	2	2	2	2	1	1	1	2	2	2	2	2	2	1	2	3	2	2	2	2	2	2	2	2	2	1	0	2
407	9	Abeshege	27	1	2	1	1	1	1	4	1	3	3	1300	4	3	2	2	2	2	64	2	2	1	2	1	1	1	2	2	1	2	2	2	1	1	5	1	2	2	2	2	2	2	2	2	1	0	1
408	9	Abeshege	22	2	2	2	1	2	1	2	1	3	3	3000	1	0	#NULL!	#NULL!	#NULL!	#NULL!	#NULL!	1	2	1	1	1	1	1	2	2	2	2	2	2	1	2	3	2	2	1	1	1	1	2	2	2	3	4	2
409	9	Abeshege	23	2	5	2	3	1	1	2	2	1	2	800	2	0	1	2	2	2	12	1	2	2	2	1	1	1	2	2	2	2	2	2	1	2	3	2	2	1	1	2	2	2	2	2	2	2	2
410	9	Abeshege	30	2	2	1	1	1	1	2	3	1	4	1600	3	2	2	2	2	2	36	1	1	1	2	1	1	1	2	2	2	2	2	2	1	2	3	2	2	1	1	1	2	2	2	2	2	3	1
411	9	Abeshege	32	2	2	1	1	1	1	2	2	1	4	2000	6	2	1	2	2	2	28	1	2	2	2	1	1	1	2	2	2	2	1	1	1	2	5	1	2	2	2	2	2	2	2	2	1	0	1
412	9	Abeshege	22	2	5	1	3	1	1	2	1	1	2	1200	2	1	2	2	2	2	36	1	2	2	2	1	1	1	1	2	2	2	2	2	1	1	5	1	2	2	2	2	2	2	2	2	1	0	2
413	9	Abeshege	19	2	2	1	1	1	1	2	4	1	3	1300	2	1	2	2	2	2	20	2	2	2	1	1	1	1	2	2	2	2	2	2	2	2	2	2	2	2	2	2	2	2	2	2	1	0	1
414	9	Abeshege	30	2	2	1	1	1	1	2	1	3	6	2600	5	4	2	2	2	2	84	1	1	1	2	1	1	2	2	2	2	2	2	2	1	2	2	2	2	2	2	2	2	2	2	2	1	0	1
415	9	Abeshege	23	2	3	5	2	6	1	2	4	3	4	4000	3	2	2	2	2	2	36	1	2	1	2	1	1	1	2	2	2	2	2	2	2	2	2	2	2	1	1	1	2	2	2	2	2	3	2
416	9	Abeshege	19	2	5	2	2	2	1	2	2	1	2	1800	1	0	#NULL!	#NULL!	#NULL!	#NULL!	#NULL!	1	2	1	2	1	1	1	2	2	2	2	2	2	2	2	2	2	2	2	2	2	2	2	2	2	1	0	2
418	5	Enemor	32	1	1	7	1	6	1	6	7	3	6	1000	5	4	2	2	2	2	48	2	2	1	1	1	1	1	2	2	2	2	2	2	1	2	3	2	2	2	2	2	2	2	2	2	1	0	1
419	5	Enemor	19	1	1	4	2	1	1	2	5	1	2	2500	1	0	#NULL!	#NULL!	#NULL!	#NULL!	#NULL!	1	2	2	2	1	1	2	2	2	2	1	2	2	1	2	3	2	1	1	1	1	2	2	2	2	3	6	2
420	5	Enemor	27	1	8	6	3	5	1	3	4	1	4	6000	3	2	2	2	2	2	24	1	2	1	2	1	1	1	2	2	2	2	2	2	2	2	2	2	1	1	1	1	1	1	2	2	3	6	1
421	5	Enemor	30	2	1	4	1	1	1	2	5	3	3	1000	2	1	2	2	2	2	96	1	2	2	1	1	1	1	2	2	2	1	2	2	2	2	3	2	1	1	1	1	1	1	2	2	3	13	1
422	5	Enemor	25	2	1	4	1	1	1	6	5	3	3	7000	2	1	2	2	2	2	36	1	2	2	2	1	1	2	1	1	2	2	2	1	1	2	5	1	1	1	1	1	2	2	2	2	2	4	2
423	5	Enemor	23	1	1	1	2	1	1	4	2	2	2	1000	1	0	#NULL!	#NULL!	#NULL!	#NULL!	#NULL!	1	2	2	2	2	1	1	2	1	2	2	2	2	2	2	3	2	2	2	2	2	2	2	2	2	1	0	2
424	5	Enemor	34	2	1	1	1	1	1	2	1	1	2	3000	7	5	1	2	2	2	24	1	2	1	1	1	1	1	2	2	2	2	2	2	1	2	3	2	1	1	1	1	1	2	2	2	2	9	1
425	5	Enemor	26	2	1	3	1	4	1	4	4	1	3	2000	3	1	1	2	2	2	48	2	2	1	2	1	1	1	2	2	2	2	2	2	1	2	3	2	2	2	2	1	1	1	2	2	3	5	1
426	5	Enemor	21	1	1	6	2	6	1	6	7	3	2	7000	1	0	#NULL!	#NULL!	#NULL!	#NULL!	#NULL!	1	2	1	2	1	1	1	2	2	2	2	2	2	2	2	2	2	2	2	1	1	1	2	2	2	2	3	1
427	5	Enemor	28	2	1	4	2	1	1	2	5	1	5	2000	4	3	2	2	2	2	36	2	2	1	2	1	1	1	1	2	2	2	2	2	1	2	4	2	1	1	1	1	2	2	2	2	2	4	2
428	5	Enemor	30	2	1	2	2	1	1	2	4	1	5	2000	5	3	1	2	2	2	48	1	2	2	2	1	2	2	2	2	2	1	2	2	2	1	2	2	1	1	1	1	2	2	2	2	2	4	1
429	5	Enemor	25	1	1	6	1	6	1	6	6	3	2	6000	1	0	#NULL!	#NULL!	#NULL!	#NULL!	#NULL!	1	2	2	1	1	1	1	1	2	2	2	1	1	1	1	7	1	2	2	2	2	2	2	2	2	1	0	1
430	5	Enemor	30	2	1	1	2	1	1	2	2	1	4	2000	3	2	2	2	2	2	36	1	2	2	2	1	1	1	2	2	2	2	2	2	2	2	2	2	1	1	1	2	2	2	2	2	2	3	1
431	5	Enemor	35	2	1	1	2	1	1	2	2	1	6	2000	5	4	2	2	2	2	24	1	2	2	2	1	1	2	2	2	2	1	2	2	1	2	3	2	2	2	1	1	2	2	2	2	2	2	1
432	5	Enemor	20	1	1	5	1	1	1	6	6	1	2	7000	1	0	#NULL!	#NULL!	#NULL!	#NULL!	#NULL!	1	2	2	1	1	1	1	2	2	2	2	2	2	2	2	2	2	2	2	2	2	2	2	2	2	1	0	1
433	5	Enemor	35	2	1	3	2	1	1	2	1	3	5	3000	4	3	2	2	2	2	36	1	2	1	2	1	2	2	2	2	2	2	2	2	1	1	2	2	2	1	1	1	1	2	2	2	3	4	1
434	5	Enemor	25	2	1	4	1	3	1	2	3	3	2	3000	1	0	#NULL!	#NULL!	#NULL!	#NULL!	#NULL!	1	2	2	1	1	1	1	2	2	2	1	2	2	1	1	5	1	2	2	2	2	2	2	2	2	1	0	2
435	5	Enemor	35	1	1	1	2	1	1	4	4	1	8	3000	7	6	2	2	2	2	48	1	2	1	2	1	1	2	2	2	2	2	2	2	2	2	1	2	2	2	2	2	2	2	2	2	1	0	1
436	5	Enemor	41	1	1	1	1	3	1	6	5	3	6	5000	5	4	2	2	2	2	84	1	2	1	1	1	1	1	1	1	2	2	2	2	1	2	5	1	2	2	2	2	2	2	2	2	1	0	1
437	5	Enemor	32	2	1	1	1	1	1	2	1	1	4	2000	3	2	2	2	2	2	36	1	2	1	1	1	1	2	2	2	2	1	2	2	1	2	3	2	2	2	2	2	2	2	2	2	1	0	1
438	5	Enemor	18	2	1	5	2	3	1	2	4	3	2	2000	1	0	#NULL!	#NULL!	#NULL!	#NULL!	#NULL!	1	2	2	2	1	1	2	1	2	1	2	2	2	1	1	5	1	2	1	1	2	2	2	2	2	2	2	1
439	5	Enemor	32	2	1	4	1	1	1	2	4	1	7	4000	6	5	2	2	2	2	48	1	2	2	2	1	1	1	2	2	2	1	2	2	2	2	3	2	1	1	1	2	2	2	2	2	2	3	1
440	5	Enemor	28	2	1	2	2	1	1	2	2	1	3	2000	2	1	2	2	2	2	27	1	2	1	2	1	1	1	2	2	2	2	2	2	2	1	3	2	2	2	2	2	2	2	2	2	1	0	1
441	5	Enemor	27	1	1	4	2	1	1	3	5	1	3	10000	2	1	2	2	2	2	28	1	2	2	2	1	1	2	1	1	2	1	2	2	1	2	5	1	2	2	2	2	2	2	2	2	1	0	1
442	5	Enemor	27	2	1	2	2	1	1	2	1	1	4	2000	2	1	2	2	2	2	36	1	2	2	2	1	1	2	1	2	2	1	2	2	1	2	4	2	2	2	2	2	2	2	2	2	1	0	1
443	5	Enemor	22	1	1	6	2	6	1	6	6	3	4	8000	2	1	2	2	2	2	48	1	2	2	2	1	1	1	1	2	2	2	2	2	2	1	4	2	2	2	1	1	2	2	2	2	2	2	1
444	5	Enemor	25	2	1	1	1	3	1	2	1	1	6	2000	5	4	2	2	2	2	60	1	2	2	1	1	1	1	2	2	2	2	2	2	1	2	3	2	2	2	2	2	2	2	2	2	1	0	1
445	5	Enemor	30	1	1	5	2	6	1	4	4	3	2	2000	1	0	#NULL!	#NULL!	#NULL!	#NULL!	#NULL!	1	2	2	2	1	1	1	1	1	2	2	2	1	2	1	6	1	2	2	2	2	2	2	2	2	1	0	1
446	5	Enemor	25	1	1	1	1	1	1	4	3	1	6	2000	6	4	1	2	2	2	24	2	2	2	2	1	1	1	1	1	2	2	2	2	2	2	4	2	1	1	1	1	1	1	2	2	3	10	1
447	5	Enemor	32	1	1	1	2	1	1	2	3	3	6	4000	4	3	2	2	2	2	48	2	2	1	2	1	1	2	1	2	2	1	2	2	1	1	5	1	2	1	1	2	2	2	2	2	2	2	1
448	5	Enemor	22	1	1	3	2	1	1	3	4	3	4	7000	3	2	2	2	2	2	30	1	2	2	2	1	1	1	1	2	2	2	2	2	1	1	5	1	1	1	1	2	2	2	2	2	2	3	1
449	5	Enemor	27	2	1	3	1	3	1	2	4	3	4	2000	3	2	2	2	2	2	36	2	2	1	1	1	1	1	1	2	2	2	2	2	1	2	4	2	2	2	1	1	2	2	2	2	2	2	1
450	5	Enemor	25	2	1	5	4	6	1	3	5	3	8	8000	7	6	2	2	2	2	24	2	2	2	2	1	1	2	1	2	2	2	2	1	1	1	5	1	2	1	1	1	2	2	2	2	2	4	1
451	5	Enemor	39	2	1	1	1	1	1	2	1	1	7	3000	7	5	1	2	2	2	38	1	2	2	1	1	1	2	2	2	2	1	2	1	2	2	3	2	1	1	1	1	1	1	2	2	3	6	1
452	5	Enemor	25	2	1	4	2	3	1	2	4	3	5	3000	4	3	2	2	2	2	48	2	2	1	2	1	1	2	2	1	2	2	2	2	1	2	3	2	1	1	1	1	2	2	2	2	2	5	1
453	5	Enemor	31	2	1	1	1	1	1	2	1	1	9	4000	9	7	1	2	2	2	48	1	2	2	1	1	1	2	1	2	2	1	2	2	1	1	5	1	2	2	2	2	2	2	2	2	1	0	1
454	5	Enemor	20	1	1	5	2	1	1	6	7	3	3	6000	2	1	2	2	2	2	36	1	2	2	1	1	1	2	2	2	2	2	2	1	1	2	3	2	2	2	2	2	2	2	2	2	1	0	2
455	5	Enemor	30	2	1	1	2	1	1	2	1	1	5	3000	4	3	2	2	2	2	50	1	2	2	2	1	1	2	2	2	2	2	2	2	1	2	2	2	2	2	1	1	2	2	2	2	2	2	1
456	5	Enemor	30	2	1	1	2	1	1	2	1	1	5	3000	4	3	2	2	2	2	28	1	2	2	2	1	1	1	2	2	1	2	2	2	2	2	3	2	1	1	1	1	1	2	2	2	3	5	1
457	5	Enemor	30	2	1	1	2	1	1	2	1	1	5	3000	4	3	2	2	2	2	28	1	2	2	2	1	1	1	2	2	1	2	2	2	2	2	3	2	1	1	1	1	1	2	2	2	3	5	1
458	5	Enemor	19	2	1	4	3	3	1	3	4	3	2	3000	1	0	#NULL!	#NULL!	#NULL!	#NULL!	#NULL!	1	2	2	2	1	1	1	1	2	2	1	2	1	1	2	6	1	2	2	2	2	2	2	2	2	1	0	2
459	5	Enemor	30	2	1	3	1	3	1	2	4	3	4	3000	5	2	1	1	2	2	24	1	2	2	1	1	1	1	1	2	2	2	2	1	1	2	5	1	2	2	1	2	2	2	2	2	2	1	1
460	5	Enemor	26	1	1	4	2	3	1	4	4	3	3	2000	3	1	1	1	2	2	48	1	2	2	2	1	1	2	1	2	2	1	2	2	1	1	5	1	2	2	1	1	2	2	2	2	2	2	1
461	5	Enemor	35	2	1	2	2	3	1	3	4	3	8	10000	7	6	2	2	2	2	24	2	2	2	2	1	1	1	1	2	2	1	2	2	2	2	4	2	2	1	1	1	2	2	2	2	2	3	1
462	5	Enemor	28	1	1	5	2	1	1	9	4	1	3	6000	2	1	2	2	2	2	39	1	2	2	2	1	1	1	2	2	2	2	2	2	2	2	2	2	1	1	1	1	2	2	2	2	2	4	1
463	5	Enemor	26	1	1	5	1	6	1	3	4	3	3	4000	2	1	2	2	2	2	48	1	2	2	1	1	1	1	1	1	2	2	2	2	1	2	5	1	2	2	2	2	2	2	2	2	1	0	1
464	5	Enemor	30	1	1	6	2	6	1	3	5	3	5	5000	4	3	2	2	2	2	36	1	2	2	2	1	1	1	2	2	2	2	2	2	2	2	2	2	2	1	1	1	2	2	2	2	3	4	1
465	5	Enemor	20	1	1	5	2	6	1	6	6	3	2	6000	1	0	#NULL!	#NULL!	#NULL!	#NULL!	#NULL!	1	2	2	2	1	1	1	2	2	1	2	1	1	1	2	6	1	2	1	1	2	2	2	2	2	2	2	2
466	5	Enemor	25	2	1	2	2	1	1	2	1	1	5	3000	5	3	1	2	2	2	36	1	2	2	2	1	1	2	2	2	2	1	2	2	1	2	3	2	1	1	1	2	2	2	2	2	2	3	1
467	5	Enemor	33	1	1	4	2	3	1	3	4	3	5	5000	5	3	1	2	2	2	39	1	2	2	2	1	1	2	1	1	1	2	2	1	1	1	7	1	2	1	1	2	2	2	2	2	2	2	1
468	5	Enemor	26	2	1	4	2	1	1	2	4	1	4	2500	4	2	1	2	2	2	48	1	1	2	2	1	1	2	2	1	2	2	2	2	2	1	3	2	1	2	2	2	2	2	2	2	2	1	1
469	5	Enemor	19	1	1	2	2	1	1	3	4	1	2	4000	1	0	#NULL!	#NULL!	#NULL!	#NULL!	#NULL!	1	2	2	2	1	1	1	1	2	1	2	2	2	1	2	5	1	1	1	2	2	2	2	2	2	2	2	2
470	5	Enemor	30	2	1	1	2	1	1	4	4	1	5	2500	4	3	2	2	2	2	27	1	1	1	2	1	1	2	2	2	2	1	2	2	2	2	2	2	2	1	1	2	2	2	2	2	2	2	2
471	5	Enemor	22	2	7	2	6	1	1	6	7	3	2	10000	1	0	#NULL!	#NULL!	#NULL!	#NULL!	#NULL!	1	2	2	2	1	1	1	2	2	2	2	2	2	1	2	3	2	2	2	2	2	2	2	2	2	1	0	1
472	5	Enemor	24	1	1	4	3	1	1	9	5	3	3	6000	2	1	2	2	2	2	46	1	2	1	2	1	1	1	1	2	2	2	2	1	1	2	5	1	2	2	2	2	2	2	2	2	1	0	1
473	5	Enemor	28	1	1	3	2	1	1	9	5	1	3	6000	2	1	2	2	2	2	36	1	2	1	2	1	1	1	1	1	2	2	2	2	2	2	4	2	1	1	1	1	2	2	2	2	2	5	1
474	5	Enemor	25	1	1	4	2	3	1	8	5	3	3	7000	3	1	1	2	2	2	84	1	2	1	2	1	1	1	1	1	2	1	2	2	2	1	6	1	2	1	1	2	2	2	2	2	2	2	1
475	5	Enemor	31	1	1	1	4	4	1	4	5	3	3	2000	3	2	2	2	2	2	12	1	2	2	2	1	1	1	1	2	1	2	1	2	1	2	6	1	2	2	2	2	2	2	2	2	1	0	1
476	5	Enemor	35	2	1	1	2	1	1	2	1	1	3	2500	2	1	2	2	2	2	52	1	2	2	2	1	1	2	2	2	2	1	2	2	2	1	3	2	2	1	1	1	2	2	2	2	2	3	1
477	5	Enemor	27	1	3	6	1	6	1	6	7	3	3	9000	2	1	2	2	2	2	48	1	1	1	1	1	1	1	2	2	2	2	2	1	1	1	5	1	2	2	2	2	2	2	2	2	1	0	1
478	5	Enemor	27	1	5	5	3	5	1	6	5	3	4	7000	3	2	2	2	2	2	38	1	2	2	2	1	1	1	2	2	2	2	2	2	1	2	3	2	2	1	1	1	1	2	2	2	2	4	1
479	5	Enemor	30	2	1	1	2	1	1	2	4	1	7	2000	6	5	2	2	2	2	50	1	2	1	2	1	1	1	2	2	2	2	2	2	1	2	3	2	1	1	1	1	1	2	2	2	3	7	1
480	5	Enemor	40	1	1	1	2	3	1	3	5	1	7	3000	7	6	2	2	2	2	52	2	2	2	2	1	1	2	2	2	2	1	2	2	2	2	2	2	1	1	1	1	2	2	2	2	3	4	1
481	5	Enemor	30	2	1	1	1	1	1	8	3	1	6	3000	5	4	2	2	2	2	36	2	2	1	2	1	1	1	2	2	2	2	2	2	2	2	2	2	1	1	1	1	1	2	2	2	3	7	1
482	5	Enemor	29	1	2	6	1	6	1	6	7	3	2	7000	2	0	1	2	2	2	24	1	2	1	2	2	1	1	2	2	2	2	2	2	2	2	2	2	2	1	1	2	2	2	2	2	2	2	1
483	5	Enemor	29	2	1	1	1	1	1	8	3	1	3	2000	3	1	2	2	2	2	24	1	2	1	2	1	1	1	2	2	2	2	2	2	2	1	3	2	1	2	2	2	2	2	2	2	1	1	1
484	5	Enemor	31	1	1	4	2	3	1	6	6	3	4	2000	3	1	2	2	2	2	24	1	2	2	2	1	1	1	1	1	2	2	2	2	2	1	5	1	1	2	2	2	2	2	2	2	1	1	1
485	5	Enemor	20	2	1	4	2	1	1	2	3	1	2	2000	1	0	#NULL!	#NULL!	#NULL!	#NULL!	#NULL!	1	2	1	2	1	1	2	2	2	2	1	2	2	1	2	3	2	1	2	2	2	2	2	2	2	1	1	2
486	5	Enemor	20	2	1	1	1	1	1	2	1	1	2	2000	1	0	#NULL!	#NULL!	#NULL!	#NULL!	#NULL!	1	2	1	2	1	1	2	2	1	2	2	2	2	2	1	3	2	1	1	1	1	2	2	2	2	2	5	1
487	5	Enemor	24	1	1	4	1	3	1	6	6	3	3	6000	2	1	2	2	2	2	48	1	2	2	2	1	1	2	1	2	2	2	2	2	1	1	4	2	1	1	1	1	1	2	2	2	3	6	1
488	6	Arekt	29	2	1	4	1	1	1	2	2	1	3	4500	2	1	2	2	2	2	17	1	2	2	1	1	1	2	2	2	2	1	2	2	1	2	3	2	2	2	2	2	2	2	2	2	1	0	1
489	6	Arekt	33	2	1	1	2	1	1	2	3	1	4	500	2	1	2	2	2	2	26	1	2	2	2	1	1	1	2	2	2	2	2	2	1	2	3	2	1	1	1	1	1	1	2	2	3	6	1
490	6	Arekt	29	2	1	1	2	1	1	2	3	1	6	700	5	4	2	2	2	2	27	1	2	2	2	1	1	1	2	2	2	1	2	2	2	2	3	2	2	2	2	2	2	2	2	2	1	0	1
491	6	Arekt	35	2	1	1	1	1	1	2	3	1	4	350	3	2	2	2	2	2	26	1	2	2	1	1	1	1	2	2	2	1	2	2	2	2	3	2	2	1	1	1	1	2	2	2	2	4	1
492	6	Arekt	27	2	1	1	4	1	1	2	2	1	4	550	2	1	2	2	2	2	36	1	2	2	1	1	1	1	1	2	2	2	2	1	1	2	5	1	2	2	2	2	2	2	2	2	1	0	1
493	6	Arekt	30	2	1	1	1	1	1	2	3	1	4	450	3	2	2	2	2	2	26	1	2	2	1	1	1	1	2	2	2	1	2	2	2	2	3	2	2	1	1	1	1	1	2	2	3	5	1
494	6	Arekt	30	1	2	7	1	6	1	6	7	1	2	9000	2	0	2	1	2	2	15	1	2	2	1	1	1	1	1	2	2	1	2	1	1	2	6	1	2	2	2	2	2	2	2	2	1	0	1
495	6	Arekt	25	1	1	4	1	1	1	9	4	1	2	3000	1	0	#NULL!	#NULL!	#NULL!	#NULL!	#NULL!	1	2	2	1	1	1	1	2	2	2	2	2	2	2	2	2	2	2	2	2	2	2	2	2	2	1	0	1
496	6	Arekt	29	2	1	1	2	1	1	2	3	1	3	530	2	1	2	2	2	2	25	1	2	1	2	1	1	2	2	2	2	2	2	2	2	2	1	2	1	1	1	2	2	2	2	2	2	3	1
497	6	Arekt	29	1	1	2	3	1	1	4	5	2	3	300	2	1	2	2	2	2	12	1	2	1	2	1	1	1	2	2	2	2	2	2	1	2	3	2	2	2	2	2	2	2	2	2	1	0	1
498	6	Arekt	30	2	1	3	2	1	1	2	4	1	4	500	3	2	2	2	2	2	27	1	2	1	2	1	1	2	2	2	2	1	2	2	2	2	2	2	2	2	2	2	2	2	2	2	1	0	1
499	6	Arekt	29	2	1	2	1	1	1	2	3	1	6	350	4	3	2	2	2	2	30	1	2	2	2	1	1	2	2	2	2	1	2	2	2	2	2	2	2	2	2	2	2	2	2	2	1	0	1
500	6	Arekt	31	1	1	3	2	1	1	2	3	1	4	600	3	2	2	2	2	2	18	1	2	2	2	1	1	1	2	2	2	2	2	2	2	2	2	2	2	2	2	2	2	2	2	2	1	0	1
501	6	Arekt	32	2	1	3	2	1	1	2	4	1	4	300	3	2	2	2	2	2	26	2	2	2	2	1	1	2	2	1	2	1	2	2	2	2	3	2	2	2	2	2	2	2	2	2	1	0	1
502	6	Arekt	28	2	1	3	1	1	1	2	4	1	4	1200	2	1	2	2	2	2	27	1	2	2	2	1	1	1	1	2	2	1	2	2	1	2	5	1	2	2	2	2	2	2	2	2	1	0	1
503	6	Arekt	25	2	1	1	1	1	1	2	2	1	3	900	1	0	#NULL!	#NULL!	#NULL!	#NULL!	#NULL!	1	2	2	1	1	1	2	2	2	2	1	2	2	2	2	2	2	1	1	1	1	1	1	2	2	3	6	1
504	6	Arekt	30	2	7	1	1	1	1	3	3	1	5	1000	4	3	2	2	2	2	29	1	2	2	1	1	1	2	1	1	2	2	2	2	2	2	3	2	2	2	2	2	2	2	2	2	1	0	1
505	6	Arekt	30	2	1	1	2	1	1	2	1	1	3	500	2	1	2	2	2	2	28	2	2	2	2	1	1	1	2	2	2	1	2	2	2	2	3	2	2	2	2	2	2	2	2	2	1	0	1
506	6	Arekt	28	2	1	1	2	1	1	2	1	1	3	500	1	0	#NULL!	#NULL!	#NULL!	#NULL!	#NULL!	1	2	2	2	1	1	2	2	1	2	1	2	2	2	2	3	2	2	2	2	2	2	2	2	2	1	0	1
507	6	Arekt	30	2	7	1	2	1	1	2	3	1	4	500	2	1	2	2	2	2	27	1	2	2	2	1	1	2	2	1	2	1	2	2	2	2	3	2	2	2	2	2	2	2	2	2	1	0	1
508	6	Arekt	30	2	1	2	2	1	1	2	2	1	8	1600	7	6	2	2	2	2	24	1	2	2	2	1	1	2	2	2	2	1	2	2	1	2	3	2	2	2	2	2	2	2	2	2	1	0	1
509	6	Arekt	35	2	1	2	1	1	1	2	4	1	4	500	3	2	2	2	2	2	27	1	2	2	1	1	1	2	1	1	2	1	2	2	1	2	5	1	2	2	2	2	2	2	2	2	1	0	1
510	6	Arekt	30	2	7	3	1	1	1	2	2	1	5	500	3	2	2	2	2	2	24	1	2	2	1	1	1	1	2	2	2	1	2	2	2	2	3	2	2	2	2	2	2	2	2	2	1	0	1
511	6	Arekt	31	2	1	1	1	1	1	3	2	1	4	2000	2	1	2	2	2	2	27	1	2	2	2	1	1	1	2	2	2	2	2	2	2	2	2	2	2	2	2	2	2	2	2	2	1	0	1
512	6	Arekt	30	2	1	1	1	1	1	3	2	1	3	3500	2	1	2	2	2	2	22	1	2	2	2	1	1	1	1	1	2	1	2	2	2	2	5	1	2	2	2	2	2	2	2	2	1	0	1
513	6	arekt	25	2	1	4	1	1	1	3	5	1	4	3000	3	2	2	2	2	2	26	1	2	2	1	1	1	1	2	2	2	1	2	2	2	2	3	2	2	2	2	2	2	2	2	2	1	0	1
514	6	arekt	30	2	1	1	2	1	1	2	2	1	5	500	2	1	2	2	2	2	27	1	2	2	2	1	1	1	2	2	2	1	2	2	2	2	3	2	2	2	2	2	2	2	2	2	1	0	1
515	6	arekt	29	2	1	1	2	1	1	2	3	1	4	550	2	1	2	2	2	2	29	1	2	2	2	1	1	1	1	1	2	1	2	2	2	2	5	1	2	2	2	2	2	2	2	2	1	0	1
516	6	arekt	31	2	1	1	2	1	1	2	2	1	7	550	6	5	2	2	2	2	28	1	2	2	2	1	1	2	2	1	2	1	2	2	2	2	3	2	2	2	2	2	2	2	2	2	1	0	1
517	6	arekt	30	2	1	4	2	1	1	2	4	1	3	500	2	1	2	2	2	2	26	1	2	2	2	1	1	2	2	2	2	1	2	2	2	2	2	2	2	2	2	2	2	2	2	2	1	0	1
518	6	arekt	30	2	1	4	1	3	1	2	4	1	2	600	1	0	#NULL!	#NULL!	#NULL!	#NULL!	#NULL!	1	2	2	1	1	1	1	2	2	2	2	2	2	1	2	3	2	2	2	2	2	2	2	2	2	1	0	1
519	6	arekt	30	2	1	1	2	1	1	2	3	1	4	550	3	2	2	2	2	2	27	1	2	2	2	1	1	2	2	1	2	1	2	2	2	2	3	2	2	2	2	2	2	2	2	2	1	0	1
520	6	arekt	29	2	1	2	2	1	1	2	4	1	7	500	5	4	2	2	2	2	36	1	2	2	1	1	1	2	2	2	2	2	2	2	1	2	2	2	2	2	2	2	2	2	2	2	1	0	1
521	6	arekt	32	2	1	1	2	1	1	2	3	1	4	500	3	2	2	2	2	2	26	1	2	2	2	1	1	2	1	1	2	1	2	2	2	2	4	2	2	2	2	2	2	2	2	2	1	0	1
522	6	arekt	30	2	1	1	1	1	1	2	1	1	3	400	1	0	#NULL!	#NULL!	#NULL!	#NULL!	#NULL!	1	2	2	1	1	1	2	2	2	2	2	2	2	1	2	2	2	2	1	1	1	1	2	2	2	3	4	1
523	6	arekt	30	2	1	3	2	1	1	3	4	1	3	600	1	0	#NULL!	#NULL!	#NULL!	#NULL!	#NULL!	1	2	2	2	1	1	2	2	2	2	1	2	2	1	2	3	2	2	1	1	1	1	1	2	2	3	6	1
524	4	Butajira	32	1	1	4	2	1	1	1	6	1	7	600	6	5	2	2	2	2	24	1	2	2	2	1	1	1	1	2	2	2	2	2	1	2	4	2	2	1	1	1	2	2	2	2	2	3	1
525	4	Butajira	20	1	1	2	2	5	1	8	2	1	2	600	1	0	#NULL!	#NULL!	#NULL!	#NULL!	#NULL!	1	2	1	2	1	1	1	2	2	2	2	2	2	2	2	2	2	2	1	1	1	1	2	2	2	3	6	2
526	4	Butajira	32	1	1	4	2	3	1	3	4	3	6	7000	7	4	1	2	2	2	24	1	2	1	2	1	1	1	2	2	2	2	2	2	2	2	2	2	1	1	1	1	1	1	2	2	3	6	1
527	4	Butajira	22	1	1	4	2	1	1	2	5	1	2	2000	1	0	#NULL!	#NULL!	#NULL!	#NULL!	#NULL!	1	2	1	2	1	1	1	2	2	2	2	2	2	2	2	2	2	2	2	2	2	2	2	2	2	1	0	1
528	4	Butajira	34	1	1	3	2	1	1	2	4	1	7	800	7	5	2	2	2	2	24	1	2	1	1	1	1	1	2	2	2	2	2	2	1	2	3	2	1	1	1	1	1	2	2	2	3	5	1
529	4	Butajira	30	1	1	5	2	1	1	8	7	1	2	2000	1	0	#NULL!	#NULL!	#NULL!	#NULL!	#NULL!	1	2	2	2	1	1	1	2	2	2	2	2	2	2	2	2	2	1	1	1	1	1	1	2	2	3	6	2
530	4	Butajira	24	2	1	4	2	1	1	6	7	1	2	4500	1	0	#NULL!	#NULL!	#NULL!	#NULL!	#NULL!	1	2	1	2	1	1	1	2	1	1	2	1	2	1	2	6	1	2	2	2	2	2	2	2	2	1	0	1
531	4	Butajira	31	1	1	4	2	1	1	8	4	1	3	1500	5	1	1	2	2	2	12	1	2	1	2	1	1	1	2	2	2	2	2	2	1	2	3	2	1	1	1	1	1	1	1	2	4	7	1
532	4	Butajira	21	1	1	3	1	5	1	3	5	1	2	2000	1	0	#NULL!	#NULL!	#NULL!	#NULL!	#NULL!	1	2	1	1	1	1	1	2	2	2	2	1	1	1	2	5	1	2	2	2	2	2	2	2	2	1	0	2
533	4	Butajira	25	1	3	4	3	3	1	3	5	3	2	3000	3	1	1	2	2	2	24	1	2	1	2	1	1	1	2	2	1	1	2	2	2	1	5	1	2	2	2	2	2	2	2	2	1	0	2
534	4	Butajira	21	1	7	5	2	3	1	3	5	1	2	10000	1	0	#NULL!	#NULL!	#NULL!	#NULL!	#NULL!	1	2	2	2	1	1	1	2	2	2	1	2	1	2	2	4	2	2	2	2	2	2	2	2	2	1	0	1
535	4	Butajira	23	1	2	3	1	1	1	5	6	1	2	5000	1	0	#NULL!	#NULL!	#NULL!	#NULL!	#NULL!	1	2	2	1	1	1	1	2	2	1	2	2	2	1	2	4	2	2	2	2	2	2	2	2	2	1	0	2
536	4	Butajira	26	1	1	4	1	1	1	3	4	1	4	5000	3	1	1	2	2	2	24	1	2	2	1	1	1	1	2	2	1	2	2	2	2	2	3	2	2	2	2	2	2	2	2	2	1	0	2
537	4	Butajira	25	1	1	4	1	1	1	4	5	1	4	1500	3	2	2	2	2	2	24	1	2	1	1	2	1	1	2	2	2	2	2	2	2	1	3	2	2	2	1	1	1	2	2	2	2	3	1
538	4	Butajira	28	1	1	3	2	1	1	4	3	1	4	1500	3	2	2	2	2	2	24	2	2	2	2	1	1	2	2	2	2	2	2	2	1	2	2	2	1	1	1	1	1	2	2	2	2	5	1
539	4	Butajira	21	1	1	4	3	1	1	3	5	1	2	2500	1	0	#NULL!	#NULL!	#NULL!	#NULL!	#NULL!	1	2	2	2	1	1	1	2	2	1	1	2	2	1	2	5	1	2	2	2	2	2	2	2	2	1	0	2
540	4	Butajira	26	1	1	1	2	1	1	3	3	1	3	5000	2	1	2	2	2	2	24	1	2	1	2	1	1	1	2	2	2	2	2	2	1	2	3	2	2	2	2	2	2	2	2	2	1	0	2
541	4	Butajira	26	1	1	3	2	3	1	8	4	3	4	5000	2	1	2	2	2	2	24	1	2	2	2	1	1	1	2	2	2	2	2	2	1	2	3	2	1	1	1	1	1	2	2	2	3	5	2
542	4	Butajira	30	2	1	3	2	1	1	2	2	1	5	2000	3	2	2	2	2	2	24	1	2	1	2	1	1	2	2	2	2	2	2	2	1	2	2	2	1	1	1	1	1	2	2	2	3	5	2
543	4	Butajira	34	1	1	4	1	1	1	3	5	1	2	5000	1	0	#NULL!	#NULL!	#NULL!	#NULL!	#NULL!	1	2	2	1	1	1	1	2	2	2	2	2	2	2	2	2	2	2	1	1	1	2	2	2	2	2	3	2
544	4	Butajira	20	1	1	5	3	8	1	8	6	3	2	3000	2	0	1	2	2	2	24	1	2	2	2	1	1	1	2	2	1	2	2	2	2	2	3	2	2	1	1	1	1	2	2	2	2	4	2
545	4	Butajira	24	1	1	5	2	3	1	3	5	3	3	3000	2	1	2	2	2	2	24	1	2	2	2	1	1	1	2	2	2	2	2	2	2	2	2	2	2	1	1	1	2	2	2	2	2	3	2
546	4	Butajira	28	1	3	6	3	6	1	6	7	3	3	7000	3	1	1	2	2	2	24	1	2	2	2	1	1	1	2	2	2	2	1	1	1	2	5	1	2	2	2	2	2	2	2	2	1	0	1
547	4	Butajira	28	2	1	2	3	6	1	6	7	3	3	7000	2	0	1	2	2	2	18	1	2	1	2	1	1	1	2	2	2	2	2	2	1	2	3	2	1	1	1	1	1	1	1	2	4	7	2
548	4	Butajira	27	1	2	4	2	3	1	8	5	3	2	1500	1	0	#NULL!	#NULL!	#NULL!	#NULL!	#NULL!	1	2	2	2	1	1	1	2	2	2	2	2	2	2	2	2	2	1	1	1	1	1	2	2	2	3	6	1
549	4	Butajira	21	1	1	3	3	1	1	4	3	1	2	1500	1	0	#NULL!	#NULL!	#NULL!	#NULL!	#NULL!	1	2	1	2	2	1	1	2	2	2	2	2	2	1	2	3	2	1	1	1	1	1	1	2	2	3	6	2
550	4	Butajira	25	1	1	3	2	1	1	4	4	1	4	1500	4	2	1	2	2	2	24	1	2	1	2	1	1	1	2	2	2	1	2	2	2	2	2	2	1	1	1	1	1	1	2	2	3	6	1
551	4	Butajira	27	1	1	3	1	1	1	4	4	1	2	1500	2	0	1	2	2	2	10	1	2	2	2	1	1	1	2	2	2	2	2	2	2	2	2	2	2	2	1	1	1	2	2	2	2	3	2
552	4	Butajira	31	2	1	1	2	1	1	4	2	1	5	2500	5	4	2	2	2	2	24	2	2	2	2	1	1	2	2	2	2	1	2	2	1	2	3	2	1	1	1	1	2	2	2	2	2	4	2
553	4	Butajira	29	1	1	4	2	1	1	8	5	1	3	2500	3	1	2	1	2	2	24	2	2	2	2	1	1	1	2	2	2	2	2	2	1	2	3	2	2	2	2	2	2	2	2	2	1	0	2
554	4	Butajira	28	1	1	3	3	6	1	8	5	3	3	2500	2	1	2	2	2	2	24	1	2	2	2	1	1	1	2	2	2	2	2	2	2	2	2	2	2	1	1	1	2	2	2	2	2	3	2
555	4	Butajira	32	1	1	4	2	4	1	4	4	3	3	2400	2	1	2	2	2	2	24	1	2	2	2	1	1	2	2	2	2	2	2	2	1	2	2	2	1	1	1	1	1	1	2	2	3	6	2
556	4	Butajira	33	1	1	4	1	1	1	3	5	1	3	5000	2	1	2	2	2	2	24	1	2	2	1	1	1	1	2	2	2	2	2	2	2	2	2	2	1	1	1	2	2	2	2	2	2	3	2
558	4	Butajira	32	1	1	3	2	1	1	3	4	1	2	5000	1	0	#NULL!	#NULL!	#NULL!	#NULL!	#NULL!	1	2	2	2	1	1	1	2	2	2	2	2	2	2	2	2	2	1	1	1	1	2	2	2	2	2	3	2
559	4	Butajira	28	2	1	2	2	1	1	2	4	1	3	1000	2	1	2	2	2	2	24	1	2	2	2	1	1	1	2	2	2	2	2	2	1	2	3	2	2	2	2	1	1	2	2	2	2	3	2
560	4	Butajira	19	2	1	4	2	1	1	2	4	1	2	1000	1	0	#NULL!	#NULL!	#NULL!	#NULL!	#NULL!	1	2	2	2	1	1	1	2	2	2	1	2	2	1	2	4	2	2	2	2	2	2	2	2	2	1	0	2
561	4	Butajira	29	1	2	5	3	1	1	6	7	1	4	6000	3	2	2	2	2	2	33	1	2	2	2	1	1	1	2	2	1	2	2	2	2	2	3	2	2	1	1	1	2	2	2	2	2	3	1
562	4	Butajira	21	1	7	3	2	4	1	4	2	3	3	1500	2	1	2	2	2	2	26	1	2	2	2	1	1	1	2	2	2	2	2	2	1	2	3	2	1	1	1	1	1	2	2	2	3	5	2
563	4	Butajira	32	1	7	5	2	7	1	6	6	1	6	7000	5	4	2	2	2	2	18	2	2	2	2	1	1	1	2	2	2	2	2	2	2	2	2	2	2	1	1	1	2	2	2	2	2	3	1
564	4	Butajira	28	1	1	5	2	1	1	3	5	1	3	4000	4	2	1	2	2	2	24	1	2	2	2	1	1	1	2	2	2	2	2	2	1	2	3	2	2	2	2	2	2	2	2	2	1	0	1
565	4	Butajira	30	1	7	4	2	1	1	8	5	1	3	2000	2	1	2	2	2	2	26	1	2	1	2	1	1	2	2	2	2	2	2	2	1	2	2	2	2	2	1	1	2	2	2	2	2	2	1
566	4	Butajira	26	1	7	3	1	3	1	3	5	3	4	5000	2	1	2	2	2	2	24	1	2	2	1	1	1	1	2	2	2	2	2	2	2	2	2	2	2	2	2	2	2	2	2	2	1	0	1
567	4	Butajira	20	1	1	4	1	3	1	3	3	3	2	3000	1	0	#NULL!	#NULL!	#NULL!	#NULL!	#NULL!	2	2	1	1	1	1	1	2	2	2	1	2	1	2	2	4	2	2	2	2	2	2	2	2	2	1	0	1
568	4	Butajira	23	1	4	3	2	8	1	3	4	3	2	2000	1	0	#NULL!	#NULL!	#NULL!	#NULL!	#NULL!	2	2	2	2	1	1	1	2	2	2	2	2	2	2	2	2	2	2	2	2	2	2	2	2	2	1	0	1
569	4	Butajira	24	1	4	4	3	8	1	3	5	3	2	5000	1	0	#NULL!	#NULL!	#NULL!	#NULL!	#NULL!	2	2	1	2	1	1	1	2	2	2	2	2	2	2	2	2	2	2	2	2	2	2	2	2	2	1	0	1
570	4	Butajira	23	1	2	5	1	1	1	6	7	1	3	5000	2	1	2	2	2	2	20	1	2	2	1	1	1	1	2	2	2	2	2	2	2	2	2	2	2	1	1	1	2	2	2	2	2	3	1
571	4	Butajira	26	1	4	4	4	7	1	3	5	1	3	6000	2	1	2	2	2	2	24	1	2	2	2	1	1	1	2	2	2	2	2	2	2	2	2	2	2	1	1	1	2	2	2	2	2	3	1
572	4	Butajira	22	1	5	5	4	3	1	3	5	1	3	6000	2	1	2	2	2	2	22	1	2	2	2	1	1	1	2	2	2	2	2	1	2	2	3	2	2	2	2	2	2	2	2	2	1	0	1
573	4	Butajira	24	1	3	6	3	6	1	6	6	3	3	6000	2	1	2	2	2	2	22	1	2	2	2	2	1	2	1	1	2	2	2	2	2	2	3	2	2	2	2	2	2	2	2	2	1	0	1
574	4	Butajira	22	1	7	6	2	6	1	6	7	3	2	6000	1	0	#NULL!	#NULL!	#NULL!	#NULL!	#NULL!	1	2	2	2	1	1	1	2	2	2	2	1	1	2	2	4	2	2	2	2	2	2	2	2	2	1	0	1
575	4	Butajira	38	1	2	5	1	8	1	6	6	3	3	6000	2	1	2	2	2	2	24	1	2	2	1	1	1	1	2	2	2	2	2	2	2	2	2	2	2	2	2	2	2	2	2	2	1	0	1
576	4	Butajira	35	1	2	5	1	3	1	3	5	3	3	5000	2	1	2	2	2	2	26	1	2	2	1	1	1	1	2	2	2	2	2	1	2	2	3	2	2	2	2	2	2	2	2	2	1	0	1
577	4	Butajira	21	1	2	5	1	1	1	8	5	1	3	3000	2	1	2	2	2	2	18	1	2	1	1	1	1	1	2	2	2	2	2	2	2	2	2	2	2	1	1	1	1	1	2	2	3	6	1
578	4	Butajira	33	2	1	2	2	1	1	2	4	1	5	1500	4	3	2	2	2	2	24	2	2	2	2	1	1	1	2	2	2	2	2	2	1	2	3	2	1	1	1	1	1	1	1	2	4	7	2
579	4	Butajira	24	1	2	5	1	3	1	6	7	3	3	5000	2	1	2	2	2	2	27	1	2	2	1	1	1	1	2	2	2	2	1	1	1	2	5	1	2	2	2	2	2	2	2	2	1	0	1
580	4	Butajira	29	1	7	3	2	8	1	6	6	1	3	5000	2	1	2	2	2	2	24	1	2	2	2	1	1	1	2	2	1	2	2	2	2	2	3	2	2	1	1	1	1	1	2	2	3	5	1
581	4	Butajira	19	2	1	2	2	1	1	2	1	1	2	1000	1	0	#NULL!	#NULL!	#NULL!	#NULL!	#NULL!	2	2	2	2	1	1	1	2	2	2	2	2	2	1	2	3	2	1	1	1	1	1	1	2	2	3	7	2
582	4	Butajira	38	2	7	4	2	1	1	2	4	1	4	1000	3	2	2	2	2	2	36	1	2	2	2	1	1	1	2	2	2	2	2	2	1	2	3	2	1	1	1	1	1	1	2	2	3	6	2
583	4	Butajira	22	1	7	5	2	3	1	3	4	3	2	5000	1	0	#NULL!	#NULL!	#NULL!	#NULL!	#NULL!	1	2	2	2	1	1	1	2	2	1	2	2	2	2	2	3	2	2	2	2	2	2	2	2	2	1	0	1
584	4	Butajira	26	1	1	6	2	6	1	6	6	3	3	9000	4	1	1	2	2	2	24	1	2	2	2	1	1	1	2	2	2	1	1	1	1	2	6	1	2	2	2	2	2	2	2	2	1	0	1
585	4	Butajira	30	1	1	5	1	3	1	3	5	1	3	5000	2	1	2	2	2	2	24	1	2	2	2	1	1	1	2	2	1	2	2	2	2	2	3	2	2	1	1	2	2	2	2	2	2	2	2
586	4	Butajira	30	2	7	4	2	1	1	2	4	1	5	1500	5	3	1	2	2	2	30	1	2	2	2	1	1	1	2	2	2	2	2	2	2	2	2	2	1	1	1	1	1	2	2	2	3	5	2
587	4	Butajira	28	1	2	5	1	3	1	3	5	3	3	5000	2	1	2	2	2	2	24	1	2	2	2	1	1	1	2	2	2	2	2	1	2	2	3	2	2	2	2	2	2	2	2	2	1	0	1
588	4	Butajira	20	2	7	4	2	1	1	2	5	1	2	2000	1	0	#NULL!	#NULL!	#NULL!	#NULL!	#NULL!	1	2	2	2	1	1	2	2	2	2	1	2	2	1	2	3	2	1	1	1	1	1	2	2	2	3	5	2
589	4	Butajira	25	1	7	5	2	3	1	3	5	3	2	3000	1	0	#NULL!	#NULL!	#NULL!	#NULL!	#NULL!	1	2	2	2	1	1	1	2	2	2	2	2	2	2	2	2	2	2	1	1	2	2	2	2	2	2	2	1
590	4	Butajira	22	2	1	4	1	1	1	2	4	1	3	1500	2	1	2	2	2	2	30	1	2	2	1	1	1	1	2	2	2	2	2	2	1	2	3	2	2	1	1	1	2	2	2	2	2	3	1
591	4	Butajira	28	1	2	6	1	6	1	6	6	3	2	5000	2	0	1	2	2	2	12	1	2	2	1	1	1	1	2	2	2	2	2	2	2	2	2	2	2	2	2	2	2	2	2	2	1	0	1
592	4	Butajira	22	1	7	5	2	8	1	3	5	3	2	5000	1	0	#NULL!	#NULL!	#NULL!	#NULL!	#NULL!	1	2	2	2	1	1	1	2	2	2	2	2	2	2	2	2	2	2	2	2	2	2	2	2	2	1	0	1
593	4	Butajira	28	1	2	5	1	8	1	6	7	3	3	5000	2	1	2	2	2	2	24	1	2	2	1	1	1	1	2	2	2	2	2	2	2	2	2	2	2	2	2	2	2	2	2	2	1	0	1
594	4	Butajira	34	2	7	3	2	1	1	2	4	1	6	3000	5	4	2	2	2	2	18	1	2	2	2	1	1	1	2	2	2	2	2	2	1	2	3	2	1	1	1	1	1	2	2	2	2	5	1
595	4	Butajira	18	2	1	4	2	1	1	2	4	1	2	1500	1	0	#NULL!	#NULL!	#NULL!	#NULL!	#NULL!	1	2	2	2	1	1	1	2	2	2	1	2	2	1	2	4	2	2	2	1	1	2	2	2	2	2	2	1
596	4	Butajira	30	1	7	5	2	3	1	3	5	3	2	4000	1	0	#NULL!	#NULL!	#NULL!	#NULL!	#NULL!	1	2	2	2	1	1	1	2	2	2	2	2	2	2	2	2	2	2	1	1	1	2	2	2	2	2	3	1
597	4	Butajira	25	2	2	4	1	1	1	2	4	1	2	1500	2	0	1	2	2	2	12	1	2	2	1	1	1	1	2	2	2	2	2	2	2	2	2	2	2	1	1	1	2	2	2	2	2	3	1
598	4	Butajira	33	2	1	3	3	1	1	2	4	1	2	1500	1	0	#NULL!	#NULL!	#NULL!	#NULL!	#NULL!	1	2	2	2	2	1	1	2	2	2	1	2	2	1	2	4	2	1	1	1	1	1	1	1	1	4	8	2
599	10	agena	32	2	1	4	1	1	1	2	2	1	6	1000	4	3	2	2	2	2	48	1	2	2	2	1	1	1	2	2	2	2	2	2	1	2	3	2	2	2	2	2	2	2	2	2	1	0	1
600	10	agena	33	2	1	1	1	1	1	2	2	1	6	400	7	4	1	2	2	2	7	1	2	2	1	1	1	1	2	2	2	2	2	2	1	2	3	2	2	2	2	2	2	2	2	2	1	0	1
601	10	agena	18	1	3	4	2	1	2	#NULL!	#NULL!	2	2	150	1	0	#NULL!	#NULL!	#NULL!	#NULL!	#NULL!	1	2	1	2	1	1	1	2	2	2	1	2	2	1	2	4	2	2	2	2	2	2	2	2	2	1	0	2
602	10	agena	28	2	1	1	1	1	1	2	2	1	6	1000	4	3	2	2	2	2	24	1	2	2	1	1	1	1	2	2	2	2	2	2	1	2	3	2	2	2	2	2	2	2	2	2	1	0	1
603	10	agena	25	2	1	1	2	1	1	3	4	2	4	200	1	0	#NULL!	#NULL!	#NULL!	#NULL!	#NULL!	1	2	2	2	1	1	1	1	1	1	2	2	1	1	2	7	1	2	2	2	2	2	2	2	2	1	0	1
604	10	agena	28	1	1	1	2	3	1	1	4	1	6	300	6	4	2	1	2	2	36	2	2	2	2	4	1	2	2	2	2	2	2	2	1	2	2	2	2	2	2	1	1	2	2	2	2	2	1
605	10	agena	20	2	1	4	1	1	1	2	4	1	4	400	1	0	#NULL!	#NULL!	#NULL!	#NULL!	#NULL!	1	2	2	1	1	1	2	2	2	1	2	2	2	1	2	3	2	2	2	2	2	2	2	2	2	1	0	1
606	10	agena	35	2	1	1	2	8	1	2	2	1	6	300	3	2	2	2	2	2	36	1	2	2	2	1	1	2	1	2	2	1	2	1	1	2	5	1	2	2	2	2	2	2	2	2	1	0	1
607	10	agena	24	2	1	1	1	3	1	2	4	3	3	1000	2	1	2	2	2	2	96	1	2	2	1	1	1	1	1	2	2	2	2	2	1	2	4	2	2	2	2	2	2	2	2	2	1	0	2
608	10	agena	36	2	1	3	1	8	1	2	4	3	7	1000	7	5	1	2	2	2	31	2	2	2	1	1	1	2	2	2	2	2	2	1	1	2	3	2	1	1	1	1	1	1	2	2	3	12	1
609	10	agena	22	1	1	5	1	1	1	3	4	3	2	2000	1	0	#NULL!	#NULL!	#NULL!	#NULL!	#NULL!	1	2	2	1	1	1	1	2	1	2	2	2	2	1	1	5	2	2	2	2	2	2	2	2	2	1	0	1
610	10	agena	38	1	1	6	1	6	1	6	7	3	5	10000	3	2	2	2	2	2	48	1	2	2	1	2	1	1	2	1	1	1	2	1	2	2	6	1	2	2	2	2	2	2	2	2	1	0	1
611	10	agena	25	1	1	4	1	1	1	3	4	1	4	4000	2	1	2	2	2	2	57	1	2	2	1	1	1	1	1	2	2	1	2	2	1	2	5	1	2	2	2	2	2	2	2	2	1	0	1
612	10	agena	25	2	1	3	2	1	1	2	4	3	4	2000	2	1	2	2	2	2	60	1	2	2	2	1	1	1	2	2	2	2	2	2	1	2	3	2	1	1	1	1	2	2	2	2	2	4	1
613	10	agena	29	2	1	4	1	3	1	3	5	1	2	1000	2	1	2	2	2	2	14	1	1	2	2	1	1	1	2	2	2	2	2	2	1	2	3	2	1	1	1	1	2	2	2	2	2	4	2
614	10	agena	20	2	1	2	1	4	1	4	2	2	4	500	3	2	2	2	2	2	48	1	2	2	1	1	1	1	2	2	2	2	2	2	1	2	3	2	2	2	2	2	2	2	2	2	1	0	1
615	10	agena	25	1	3	4	1	1	1	8	5	1	3	3000	2	1	2	2	2	2	18	1	2	2	1	1	1	1	2	2	2	2	1	2	2	2	3	2	2	2	2	2	2	2	2	2	1	0	1
616	1	wolkite	25	1	1	6	3	5	1	6	6	1	3	4000	1	0	#NULL!	#NULL!	#NULL!	#NULL!	#NULL!	1	2	2	2	2	1	2	2	2	1	1	2	2	1	1	5	1	2	2	1	1	2	2	2	2	2	2	2
617	1	Abshege	20	2	2	4	1	1	1	2	4	1	3	3500	2	1	2	2	2	2	36	1	1	2	1	1	1	1	2	2	2	2	2	2	1	2	3	2	2	1	1	2	2	2	2	2	3	4	1
618	1	wolkite	18	2	1	3	2	1	1	3	2	1	2	5000	1	0	#NULL!	#NULL!	#NULL!	#NULL!	#NULL!	1	2	2	2	1	1	1	2	2	2	2	2	2	1	2	3	2	2	2	2	2	2	2	2	2	1	0	2
619	1	wolkite	32	1	1	5	1	1	1	6	7	1	4	7000	2	1	2	2	2	2	24	1	1	2	2	1	1	1	1	2	1	2	2	2	1	2	5	1	2	2	2	2	2	2	2	2	1	0	1
620	1	wolkite	30	1	1	4	2	1	1	6	7	1	7	4000	5	4	2	2	2	2	15	1	1	2	2	1	1	1	1	2	1	1	2	1	1	2	7	1	2	1	1	1	2	2	2	2	2	3	1
621	1	kebena	24	2	6	4	1	6	1	6	4	3	2	1600	1	0	#NULL!	#NULL!	#NULL!	#NULL!	#NULL!	1	2	2	1	1	1	1	2	1	2	2	2	2	1	2	4	2	2	2	2	2	2	2	2	2	1	0	1
622	1	wolkite	22	2	1	5	1	1	1	6	7	1	2	10000	3	0	1	2	2	2	12	1	2	2	1	1	1	1	1	2	2	2	2	2	2	2	3	2	2	2	2	2	2	2	2	2	1	0	2
623	1	wolkite	20	2	1	5	2	1	1	3	5	1	2	6500	2	1	2	2	2	2	24	1	2	1	2	1	1	2	1	2	2	2	2	2	1	2	3	2	2	2	2	2	2	2	2	2	1	0	2
624	1	kebena	25	2	1	3	2	1	1	4	2	1	4	500	3	2	2	2	2	2	24	1	2	1	2	5	1	1	2	2	2	2	2	2	1	2	3	2	1	1	1	1	1	2	2	2	3	9	2
625	1	wolkite	25	2	1	6	2	1	1	3	5	1	2	10000	1	0	#NULL!	#NULL!	#NULL!	#NULL!	#NULL!	1	2	1	2	1	1	1	2	2	2	2	2	2	2	2	2	2	2	2	2	2	2	2	2	2	1	0	1
626	1	wolkite	23	2	3	3	1	1	1	2	5	1	2	7000	1	0	#NULL!	#NULL!	#NULL!	#NULL!	#NULL!	1	1	1	1	1	1	1	2	2	2	2	2	1	1	1	5	1	2	2	2	2	2	2	2	2	1	0	2
627	1	wolkite	30	1	1	3	2	1	1	3	1	1	6	10000	5	4	2	2	2	2	12	2	1	2	2	1	1	1	2	2	1	2	2	2	1	2	4	2	2	2	2	2	2	2	2	2	1	0	1
628	1	wolkite	22	1	1	4	2	1	1	3	4	1	3	10000	3	1	1	2	2	2	24	1	2	2	2	1	1	1	2	2	2	2	2	2	1	2	3	2	2	2	2	2	2	2	2	2	1	0	2
629	1	wolkite	20	1	5	6	3	1	1	3	5	1	2	10000	1	0	#NULL!	#NULL!	#NULL!	#NULL!	#NULL!	1	2	1	2	2	1	1	2	2	2	2	2	2	1	2	3	2	2	2	2	2	2	2	2	2	1	0	2
630	1	wolkite	23	1	1	5	2	1	1	9	5	1	3	5000	2	1	2	2	2	2	24	1	2	1	2	1	1	1	1	1	2	2	1	2	1	2	6	1	2	2	2	2	2	2	2	2	1	0	1
631	1	wolkite	25	1	1	4	2	3	1	3	5	3	4	5000	3	2	1	1	1	1	36	1	2	2	1	1	1	1	2	2	2	2	2	2	1	1	4	2	2	2	2	2	2	2	2	2	1	0	1
632	1	wolkite	24	1	1	7	1	5	1	3	5	1	3	15000	2	0	1	2	2	2	24	1	1	2	1	1	1	1	2	2	1	1	2	2	1	1	6	1	2	2	2	2	2	2	2	2	1	0	1
633	1	wolkite	30	1	1	7	2	8	1	6	7	3	4	5000	3	2	2	2	2	2	36	1	2	1	2	1	1	1	2	2	2	2	2	2	1	2	3	2	2	2	2	2	2	2	2	2	1	0	1
634	1	wolkite	25	2	1	4	2	1	1	2	4	1	3	3500	2	1	2	2	2	2	24	1	2	1	2	1	1	1	2	2	2	2	2	2	1	2	3	2	2	2	2	2	2	2	2	2	1	0	2
635	1	wolkite	22	1	1	4	2	8	1	4	3	3	4	7000	3	1	1	2	2	2	12	1	2	2	2	1	1	1	2	2	2	2	1	1	1	2	5	1	2	2	2	2	2	2	2	2	1	0	1
636	1	wolkite	25	1	1	4	3	3	1	8	6	3	2	5000	1	0	#NULL!	#NULL!	#NULL!	#NULL!	#NULL!	1	2	1	2	1	1	1	2	2	1	1	2	2	1	2	5	1	2	2	2	2	2	2	2	2	1	0	1
637	1	wolkite	27	1	2	6	1	6	1	6	7	3	2	11000	2	0	1	2	2	2	10	1	2	2	2	1	1	1	2	2	1	2	2	1	1	2	5	1	2	2	2	2	2	2	2	2	1	0	1
638	1	wolkite	18	1	6	6	2	1	1	6	6	1	2	4000	2	0	1	2	2	2	12	1	2	2	2	1	1	1	2	1	1	2	2	2	1	2	5	1	1	1	1	1	2	2	2	2	3	5	1
639	1	wolkite	27	1	2	1	1	1	1	8	5	1	5	5000	3	1	2	2	2	2	12	1	2	2	2	1	1	1	1	2	2	2	2	2	2	2	3	2	2	2	2	2	2	2	2	2	1	0	1
640	1	wolkite	22	1	4	5	3	1	1	8	5	1	3	8000	3	1	1	2	2	2	15	1	1	2	2	1	1	1	2	2	2	2	2	2	1	2	3	2	2	2	2	2	2	2	2	2	1	0	2
641	1	wolkite	32	1	2	7	1	7	1	6	7	3	5	10000	3	2	2	2	2	2	12	1	1	1	1	1	1	1	1	2	2	2	2	2	2	2	3	2	2	2	2	2	2	2	2	2	1	0	1
642	1	wolkite	19	1	1	5	2	1	1	3	4	1	3	10000	1	0	#NULL!	#NULL!	#NULL!	#NULL!	#NULL!	1	1	2	2	1	1	1	2	2	2	2	2	2	2	1	3	2	2	2	2	2	2	2	2	2	1	0	1
643	1	wolkite	21	1	8	5	3	6	1	6	5	3	2	5000	1	0	#NULL!	#NULL!	#NULL!	#NULL!	#NULL!	1	1	2	2	1	1	1	2	1	2	2	2	1	1	2	5	1	2	2	2	2	2	2	2	2	1	0	2
644	1	wolkite	28	1	1	5	1	6	1	6	7	3	6	10000	5	3	1	2	2	2	36	1	1	2	2	1	1	2	2	1	1	2	1	2	1	2	5	1	2	2	2	2	2	2	2	2	1	0	1
645	1	wolkite	24	1	2	5	6	5	1	8	5	1	3	3000	2	1	2	2	2	2	26	1	2	1	2	1	1	2	2	2	2	2	2	2	1	2	2	2	2	1	1	1	2	2	2	2	3	4	2
646	1	goro	21	2	2	3	1	1	1	2	5	1	4	1000	3	2	2	2	2	2	15	1	2	1	1	1	1	2	1	2	2	2	2	2	1	2	3	2	2	1	1	1	1	2	2	2	3	4	1
647	1	goro	30	2	1	5	2	1	1	3	6	1	8	10000	5	4	2	2	2	2	28	1	2	2	2	1	1	1	2	2	1	2	2	2	1	2	4	2	2	2	2	2	2	2	2	2	1	0	2
648	1	wolkite	20	2	1	5	2	1	1	3	6	1	4	5000	3	1	1	2	2	2	18	1	2	1	2	1	1	2	1	2	2	2	2	2	2	2	2	2	2	2	2	2	2	2	2	2	1	0	1
649	1	wolkite	23	1	3	2	1	1	1	8	6	1	3	3500	1	0	#NULL!	#NULL!	#NULL!	#NULL!	#NULL!	1	1	2	2	1	1	1	1	2	2	2	2	2	1	1	5	1	2	2	2	2	2	2	2	2	1	0	2
650	1	wolkite	21	1	1	5	1	1	1	8	5	1	2	3500	1	0	#NULL!	#NULL!	#NULL!	#NULL!	#NULL!	1	1	1	2	1	1	2	1	2	2	2	2	2	1	2	3	2	2	2	2	2	2	2	2	2	1	0	1
651	1	wolkite	26	1	1	3	2	6	1	6	5	3	4	10000	4	2	2	2	2	2	60	1	2	2	2	1	1	1	1	2	2	2	2	2	1	2	4	2	2	2	2	2	2	2	2	2	1	0	1
652	1	wolkite	24	1	6	7	2	6	1	3	5	3	2	3000	1	0	#NULL!	#NULL!	#NULL!	#NULL!	#NULL!	1	1	1	1	1	1	1	1	2	1	2	2	2	1	2	5	1	2	2	2	2	2	2	2	2	1	0	2
653	1	wolkite	23	1	6	6	2	6	1	6	6	1	2	3000	1	0	#NULL!	#NULL!	#NULL!	#NULL!	#NULL!	2	2	1	2	1	1	1	2	2	2	2	2	2	1	2	3	2	2	2	2	2	2	2	2	2	1	0	2
654	1	wolkite	24	1	5	5	1	4	1	6	7	3	2	9000	1	0	#NULL!	#NULL!	#NULL!	#NULL!	#NULL!	1	2	1	1	1	1	2	2	2	1	2	2	2	1	2	3	2	2	2	2	2	2	2	2	2	1	0	1
655	1	wolkite	26	1	1	5	3	1	1	3	5	1	2	9000	1	0	#NULL!	#NULL!	#NULL!	#NULL!	#NULL!	1	2	1	2	1	1	2	1	2	1	2	2	2	1	2	4	2	2	2	2	2	2	2	2	2	1	0	2
656	1	wolkite	25	1	1	2	2	1	1	4	3	1	4	5000	1	0	#NULL!	#NULL!	#NULL!	#NULL!	#NULL!	1	2	2	2	1	1	1	1	2	2	2	2	2	2	1	4	2	2	2	2	2	2	2	2	2	1	0	2
657	1	wolkite	20	1	1	7	1	7	1	6	7	3	4	12000	3	1	1	2	2	2	24	1	2	2	2	1	1	2	1	2	1	2	1	1	1	2	6	1	2	2	2	2	2	2	2	2	1	0	1
658	1	wolkite	25	1	1	5	1	1	1	6	7	1	3	5000	1	0	#NULL!	#NULL!	#NULL!	#NULL!	#NULL!	1	2	2	2	1	1	1	1	2	2	2	2	2	1	2	4	2	2	2	2	2	2	2	2	2	1	0	2
659	1	wolkite	25	2	1	3	1	1	1	4	4	1	4	6000	3	2	2	2	2	2	48	1	2	1	1	1	1	2	2	2	2	2	2	2	1	2	2	2	2	1	1	1	2	2	2	2	2	3	1
660	1	wolkite	26	2	1	5	2	1	1	4	6	1	4	2500	2	1	2	2	2	2	30	1	2	1	2	1	1	2	2	2	2	2	2	2	1	2	2	2	1	1	1	1	2	2	2	2	3	6	2
661	1	wolkite	20	1	1	7	2	5	1	8	5	1	2	5000	2	0	1	2	2	2	24	1	1	1	2	1	1	1	1	2	2	2	2	1	1	2	5	1	2	2	2	2	2	2	2	2	1	0	2
662	1	wolkite	20	1	3	1	2	1	1	8	4	1	4	2000	4	1	1	2	2	2	24	1	2	2	2	1	1	1	1	2	2	2	2	2	1	1	5	1	2	2	2	2	2	2	2	2	1	0	2
663	1	wolkite	25	1	1	7	1	6	1	6	7	3	7	13000	4	3	2	2	2	2	36	1	2	2	1	1	1	1	1	2	1	2	2	2	1	2	5	1	2	2	2	2	2	2	2	2	1	0	2
664	1	wolkite	22	1	1	3	1	1	1	2	1	1	4	4000	3	2	2	2	2	2	27	1	2	2	1	1	1	1	1	1	2	2	2	2	1	2	5	1	2	2	2	2	2	2	2	2	1	0	2
665	1	wolkite	22	1	8	5	1	1	1	6	5	1	2	10000	2	1	2	2	2	2	12	1	2	1	1	1	1	2	1	2	2	2	2	2	1	2	3	2	2	2	2	2	2	2	2	2	1	0	2
667	1	wolkite	24	1	3	2	1	1	1	4	4	1	2	5000	1	0	#NULL!	#NULL!	#NULL!	#NULL!	#NULL!	1	2	1	1	1	1	1	2	2	2	2	2	2	1	2	3	2	2	2	2	2	2	2	2	2	1	0	2
668	1	wolkite	23	1	1	4	2	1	1	8	4	1	2	5000	2	1	2	2	2	2	12	1	2	2	2	1	1	2	1	2	2	2	2	2	1	2	3	2	2	2	2	2	2	2	2	2	1	0	2
669	1	wolkite	19	1	1	7	1	6	1	6	7	3	3	10000	2	1	2	2	2	2	48	1	2	2	2	1	1	1	2	1	1	2	2	2	1	2	5	1	2	2	2	2	2	2	2	2	1	0	2
670	1	wolkite	26	1	2	4	1	1	1	6	7	1	4	7000	3	2	2	2	2	2	47	1	2	1	1	1	1	1	1	2	1	2	2	2	1	2	5	1	2	2	2	2	2	2	2	2	1	0	2
671	1	Abeshege	23	2	6	5	2	1	1	8	5	1	2	7000	2	1	2	2	2	2	18	1	2	1	2	1	1	1	2	2	2	2	2	2	2	2	2	2	2	2	2	2	2	2	2	2	1	0	2
672	1	Abeshege	19	2	3	4	1	8	1	8	7	3	3	3500	2	1	2	2	2	2	48	1	2	2	1	1	1	1	2	2	2	2	2	2	1	2	3	2	2	2	2	2	2	2	2	2	1	0	2
673	1	wolkite	28	2	1	4	4	6	1	6	4	3	4	5000	3	2	2	2	2	2	30	1	2	2	2	1	1	1	2	2	2	2	2	2	2	2	2	2	2	2	2	2	2	2	2	2	1	0	2
674	1	wolkite	25	2	6	4	2	1	1	4	4	1	8	3000	2	1	2	2	2	2	19	1	2	2	2	1	1	1	1	2	2	2	2	2	2	2	3	2	2	2	2	2	2	2	2	2	1	0	2
675	1	wolkite	23	1	2	4	1	8	1	8	4	3	3	3000	2	1	2	2	2	2	72	1	2	2	1	1	1	1	2	1	2	2	2	2	2	2	3	2	1	1	1	1	2	2	2	2	2	4	2
676	1	wolkite	25	1	1	2	2	1	1	4	3	1	4	5000	1	0	#NULL!	#NULL!	#NULL!	#NULL!	#NULL!	1	2	2	2	1	1	1	1	2	2	2	2	2	2	1	4	2	2	2	2	2	2	2	2	2	1	0	2
677	1	wolkite	20	1	1	7	1	7	1	6	7	3	4	12000	3	1	1	2	2	2	24	1	2	2	2	1	1	2	1	2	1	2	1	1	1	2	6	1	2	2	2	2	2	2	2	2	1	0	1
678	1	wolkite	25	1	1	5	1	1	1	6	7	1	3	5000	1	0	#NULL!	#NULL!	#NULL!	#NULL!	#NULL!	1	2	2	2	1	1	1	1	2	2	2	2	2	1	2	4	2	2	2	2	2	2	2	2	2	1	0	2
679	1	wolkite	25	2	1	3	1	1	1	4	4	1	4	6000	3	2	2	2	2	2	48	1	2	1	1	1	1	2	2	2	2	2	2	2	1	2	2	2	2	1	1	1	2	2	2	2	2	3	1
680	1	wolkite	26	2	1	5	2	1	1	4	6	1	4	2500	2	1	2	2	2	2	30	1	2	1	2	1	1	2	2	2	2	2	2	2	1	2	2	2	1	1	1	1	2	2	2	2	3	6	2
681	1	wolkite	20	1	1	7	2	5	1	8	5	1	2	5000	2	0	1	2	2	2	24	1	1	1	2	1	1	1	1	2	2	2	2	1	1	2	5	1	2	2	2	2	2	2	2	2	1	0	2
682	1	wolkite	20	1	3	1	2	1	1	8	4	1	4	2000	4	1	1	2	2	2	24	1	2	2	2	1	1	1	1	2	2	2	2	2	1	1	5	1	2	2	2	2	2	2	2	2	1	0	2
683	1	wolkite	25	1	1	7	1	6	1	6	7	3	7	13000	4	3	2	2	2	2	36	1	2	2	1	1	1	1	1	2	1	2	2	2	1	2	5	1	2	2	2	2	2	2	2	2	1	0	2
684	1	wolkite	22	1	1	3	1	1	1	2	1	1	4	4000	3	2	2	2	2	2	27	1	2	2	1	1	1	1	1	1	2	2	2	2	1	2	5	1	2	2	2	2	2	2	2	2	1	0	2
685	1	wolkite	22	1	8	5	1	1	1	6	5	1	2	10000	2	1	2	2	2	2	12	1	2	1	1	1	1	2	1	2	2	2	2	2	1	2	3	2	2	2	2	2	2	2	2	2	1	0	2
686	1	wolkite	24	1	3	2	1	1	1	4	4	1	2	5000	1	0	#NULL!	#NULL!	#NULL!	#NULL!	#NULL!	1	2	1	1	1	1	1	2	2	2	2	2	2	1	2	3	2	2	2	2	2	2	2	2	2	1	0	2
687	1	wolkite	23	1	1	4	2	1	1	8	4	1	2	5000	2	1	2	2	2	2	12	1	2	2	2	1	1	2	1	2	2	2	2	2	1	2	3	2	2	2	2	2	2	2	2	2	1	0	2
688	1	wolkite	19	1	1	7	1	6	1	6	7	3	3	10000	2	1	2	2	2	2	48	1	2	2	2	1	1	1	2	1	1	2	2	2	1	2	5	1	2	2	2	2	2	2	2	2	1	0	2
689	1	wolkite	26	1	2	4	1	1	1	6	7	1	4	7000	3	2	2	2	2	2	47	1	2	1	1	1	1	1	1	2	1	2	2	2	1	2	5	1	2	2	2	2	2	2	2	2	1	0	2
690	1	Abeshege	23	2	6	5	2	1	1	8	5	1	2	7000	2	1	2	2	2	2	18	1	2	1	2	1	1	1	2	2	2	2	2	2	2	2	2	2	2	2	2	2	2	2	2	2	1	0	2
691	1	Abeshege	19	2	3	4	1	8	1	8	7	3	3	3500	2	1	2	2	2	2	48	1	2	2	1	1	1	1	2	2	2	2	2	2	1	2	3	2	2	2	2	2	2	2	2	2	1	0	2
692	1	wolkite	28	2	1	4	4	6	1	6	4	3	4	5000	3	2	2	2	2	2	30	1	2	2	2	1	1	1	2	2	2	2	2	2	2	2	2	2	2	2	2	2	2	2	2	2	1	0	2
693	1	wolkite	25	2	6	4	2	1	1	4	4	1	8	3000	2	1	2	2	2	2	19	1	2	2	2	1	1	1	1	2	2	2	2	2	2	2	3	2	2	2	2	2	2	2	2	2	1	0	2
694	1	wolkite	23	1	2	4	1	8	1	8	4	3	3	3000	2	1	2	2	2	2	72	1	2	2	1	1	1	1	2	1	2	2	2	2	2	2	3	2	1	1	1	1	2	2	2	2	2	4	2
695	1	wolkite	25	1	1	7	4	6	1	3	6	3	1	7000	1	0	#NULL!	#NULL!	#NULL!	#NULL!	#NULL!	1	2	2	1	1	1	1	1	2	2	2	2	2	2	2	3	2	2	2	2	2	2	2	2	2	1	0	1
696	1	wolkite	40	1	2	1	1	1	1	2	1	1	6	1500	7	4	1	2	2	2	72	1	2	2	1	1	1	1	1	2	2	2	2	2	1	2	4	2	2	1	1	1	2	2	2	2	3	4	1
697	1	wolkite	24	1	3	1	2	1	1	3	3	1	4	3000	4	2	2	2	2	2	48	1	2	1	2	1	1	1	2	2	2	2	2	2	1	2	3	2	2	2	2	2	2	2	2	2	1	0	2
698	1	wolkite	28	1	3	5	2	6	1	6	5	3	5	10000	5	3	1	2	2	2	48	1	1	2	2	1	1	2	1	1	2	2	2	2	2	2	3	2	2	2	2	2	2	2	2	2	1	0	2
699	1	wolkite	20	1	2	3	1	1	1	8	4	1	5	4000	4	2	1	2	2	2	24	1	2	2	1	1	1	1	1	2	2	2	2	2	1	2	4	2	2	2	2	2	2	2	2	2	1	0	1
700	1	wolkite	24	1	4	2	2	1	1	8	5	1	3	2500	2	1	2	2	2	2	24	2	2	1	2	1	1	1	2	2	2	2	2	2	2	2	2	2	2	2	2	2	2	2	2	2	1	0	2
701	5	Enemor	32	1	1	7	1	6	1	6	7	3	6	1000	5	4	2	2	2	2	48	2	2	1	1	1	1	1	2	2	2	2	2	2	1	2	3	2	2	2	2	2	2	2	2	2	1	0	1
702	5	Enemor	19	1	1	4	2	1	1	2	5	1	2	2500	1	0	#NULL!	#NULL!	#NULL!	#NULL!	#NULL!	1	2	2	2	1	1	2	2	2	2	1	2	2	1	2	3	2	1	1	1	1	2	2	2	2	3	6	2
703	5	Enemor	27	1	8	6	3	5	1	3	4	1	4	6000	3	2	2	2	2	2	24	1	2	1	2	1	1	1	2	2	2	2	2	2	2	2	2	2	1	1	1	1	1	1	2	2	3	6	1
704	5	Enemor	30	2	1	4	1	1	1	2	5	3	3	1000	2	1	2	2	2	2	96	1	2	2	1	1	1	1	2	2	2	1	2	2	2	2	3	2	1	1	1	1	1	1	2	2	3	13	1
705	5	Enemor	25	2	1	4	1	1	1	6	5	3	3	7000	2	1	2	2	2	2	36	1	2	2	2	1	1	2	1	1	2	2	2	1	1	2	5	1	1	1	1	1	2	2	2	2	2	4	2
706	5	Enemor	23	1	1	1	2	1	1	4	2	2	2	1000	1	0	#NULL!	#NULL!	#NULL!	#NULL!	#NULL!	1	2	2	2	2	1	1	2	1	2	2	2	2	2	2	3	2	2	2	2	2	2	2	2	2	1	0	2
707	5	Enemor	34	2	1	1	1	1	1	2	1	1	2	3000	7	5	1	2	2	2	24	1	2	1	1	1	1	1	2	2	2	2	2	2	1	2	3	2	1	1	1	1	1	2	2	2	2	9	1
708	5	Enemor	26	2	1	3	1	4	1	4	4	1	3	2000	3	1	1	2	2	2	48	2	2	1	2	1	1	1	2	2	2	2	2	2	1	2	3	2	2	2	2	1	1	1	2	2	3	5	1
709	5	Enemor	21	1	1	6	2	6	1	6	7	3	2	7000	1	0	#NULL!	#NULL!	#NULL!	#NULL!	#NULL!	1	2	1	2	1	1	1	2	2	2	2	2	2	2	2	2	2	2	2	1	1	1	2	2	2	2	3	1
710	5	Enemor	28	2	1	4	2	1	1	2	5	1	5	2000	4	3	2	2	2	2	36	2	2	1	2	1	1	1	1	2	2	2	2	2	1	2	4	2	1	1	1	1	2	2	2	2	2	4	2
711	5	Enemor	30	2	1	2	2	1	1	2	4	1	5	2000	5	3	1	2	2	2	48	1	2	2	2	1	2	2	2	2	2	1	2	2	2	1	2	2	1	1	1	1	2	2	2	2	2	4	1
712	5	Enemor	25	1	1	6	1	6	1	6	6	3	2	6000	1	0	#NULL!	#NULL!	#NULL!	#NULL!	#NULL!	1	2	2	1	1	1	1	1	2	2	2	1	1	1	1	7	1	2	2	2	2	2	2	2	2	1	0	1
713	5	Enemor	30	2	1	1	2	1	1	2	2	1	4	2000	3	2	2	2	2	2	36	1	2	2	2	1	1	1	2	2	2	2	2	2	2	2	2	2	1	1	1	2	2	2	2	2	2	3	1
714	5	Enemor	35	2	1	1	2	1	1	2	2	1	6	2000	5	4	2	2	2	2	24	1	2	2	2	1	1	2	2	2	2	1	2	2	1	2	3	2	2	2	1	1	2	2	2	2	2	2	1
715	5	Enemor	20	1	1	5	1	1	1	6	6	1	2	7000	1	0	#NULL!	#NULL!	#NULL!	#NULL!	#NULL!	1	2	2	1	1	1	1	2	2	2	2	2	2	2	2	2	2	2	2	2	2	2	2	2	2	1	0	1
716	5	Enemor	35	2	1	3	2	1	1	2	1	3	5	3000	4	3	2	2	2	2	36	1	2	1	2	1	2	2	2	2	2	2	2	2	1	1	2	2	2	1	1	1	1	2	2	2	3	4	1
717	5	Enemor	25	2	1	4	1	3	1	2	3	3	2	3000	1	0	#NULL!	#NULL!	#NULL!	#NULL!	#NULL!	1	2	2	1	1	1	1	2	2	2	1	2	2	1	1	5	1	2	2	2	2	2	2	2	2	1	0	2
718	5	Enemor	35	1	1	1	2	1	1	4	4	1	8	3000	7	6	2	2	2	2	48	1	2	1	2	1	1	2	2	2	2	2	2	2	2	2	1	2	2	2	2	2	2	2	2	2	1	0	1
719	5	Enemor	41	1	1	1	1	3	1	6	5	3	6	5000	5	4	2	2	2	2	84	1	2	1	1	1	1	1	1	1	2	2	2	2	1	2	5	1	2	2	2	2	2	2	2	2	1	0	1
720	5	Enemor	32	2	1	1	1	1	1	2	1	1	4	2000	3	2	2	2	2	2	36	1	2	1	1	1	1	2	2	2	2	1	2	2	1	2	3	2	2	2	2	2	2	2	2	2	1	0	1
721	5	Enemor	18	2	1	5	2	3	1	2	4	3	2	2000	1	0	#NULL!	#NULL!	#NULL!	#NULL!	#NULL!	1	2	2	2	1	1	2	1	2	1	2	2	2	1	1	5	1	2	1	1	2	2	2	2	2	2	2	1
722	5	Enemor	32	2	1	4	1	1	1	2	4	1	7	4000	6	5	2	2	2	2	48	1	2	2	2	1	1	1	2	2	2	1	2	2	2	2	3	2	1	1	1	2	2	2	2	2	2	3	1
723	5	Enemor	28	2	1	2	2	1	1	2	2	1	3	2000	2	1	2	2	2	2	27	1	2	1	2	1	1	1	2	2	2	2	2	2	2	1	3	2	2	2	2	2	2	2	2	2	1	0	1
724	4	Butajira	26	1	1	1	2	1	1	3	3	1	3	5000	2	1	2	2	2	2	24	1	2	1	2	1	1	1	2	2	2	2	2	2	1	2	3	2	2	2	2	2	2	2	2	2	1	0	2
725	4	Butajira	26	1	1	3	2	3	1	8	4	3	4	5000	2	1	2	2	2	2	24	1	2	2	2	1	1	1	2	2	2	2	2	2	1	2	3	2	1	1	1	1	1	2	2	2	3	5	2
726	4	Butajira	30	2	1	3	2	1	1	2	2	1	5	2000	3	2	2	2	2	2	24	1	2	1	2	1	1	2	2	2	2	2	2	2	1	2	2	2	1	1	1	1	1	2	2	2	3	5	2
727	4	Butajira	34	1	1	4	1	1	1	3	5	1	2	5000	1	0	#NULL!	#NULL!	#NULL!	#NULL!	#NULL!	1	2	2	1	1	1	1	2	2	2	2	2	2	2	2	2	2	2	1	1	1	2	2	2	2	2	3	2
728	4	Butajira	20	1	1	5	3	8	1	8	6	3	2	3000	2	0	1	2	2	2	24	1	2	2	2	1	1	1	2	2	1	2	2	2	2	2	3	2	2	1	1	1	1	2	2	2	2	4	2
729	4	Butajira	24	1	1	5	2	3	1	3	5	3	3	3000	2	1	2	2	2	2	24	1	2	2	2	1	1	1	2	2	2	2	2	2	2	2	2	2	2	1	1	1	2	2	2	2	2	3	2
730	4	Butajira	28	1	3	6	3	6	1	6	7	3	3	7000	3	1	1	2	2	2	24	1	2	2	2	1	1	1	2	2	2	2	1	1	1	2	5	1	2	2	2	2	2	2	2	2	1	0	1
731	4	Butajira	28	2	1	2	3	6	1	6	7	3	3	7000	2	0	1	2	2	2	18	1	2	1	2	1	1	1	2	2	2	2	2	2	1	2	3	2	1	1	1	1	1	1	1	2	4	7	2
732	4	Butajira	27	1	2	4	2	3	1	8	5	3	2	1500	1	0	#NULL!	#NULL!	#NULL!	#NULL!	#NULL!	1	2	2	2	1	1	1	2	2	2	2	2	2	2	2	2	2	1	1	1	1	1	2	2	2	3	6	1
734	4	Butajira	21	1	1	3	3	1	1	4	3	1	2	1500	1	0	#NULL!	#NULL!	#NULL!	#NULL!	#NULL!	1	2	1	2	2	1	1	2	2	2	2	2	2	1	2	3	2	1	1	1	1	1	1	2	2	3	6	2
735	4	Butajira	25	1	1	3	2	1	1	4	4	1	4	1500	4	2	1	2	2	2	24	1	2	1	2	1	1	1	2	2	2	1	2	2	2	2	2	2	1	1	1	1	1	1	2	2	3	6	1
736	1	wolkite	32	1	1	5	1	1	1	6	7	1	4	7000	2	1	2	2	2	2	24	1	1	2	2	1	1	1	1	2	1	2	2	2	1	2	5	1	2	2	2	2	2	2	2	2	1	0	1
737	1	wolkite	30	1	1	4	2	1	1	6	7	1	7	4000	5	4	2	2	2	2	15	1	1	2	2	1	1	1	2	2	1	1	2	2	1	2	5	1	2	1	1	1	2	2	2	2	2	3	1
738	1	wolkite	30	1	1	3	2	1	1	3	1	1	6	10000	5	4	2	2	2	2	12	2	1	2	2	1	1	1	2	2	1	2	2	2	1	2	4	2	2	2	2	2	2	2	2	2	1	0	1
739	1	wolkite	22	1	1	4	2	8	1	4	3	3	4	7000	3	1	1	2	2	2	12	1	2	2	2	1	1	1	2	2	2	2	1	1	1	2	5	1	2	2	2	2	2	2	2	2	1	0	1
740	1	wolkite	18	1	6	6	2	1	1	6	6	1	2	4000	2	0	1	2	2	2	12	1	2	2	2	1	1	1	2	1	1	2	2	2	1	2	5	1	1	1	1	1	2	2	2	2	3	5	1
741	1	wolkite	26	1	1	7	2	6	1	6	7	3	5	13000	3	2	2	2	2	2	36	1	1	2	2	1	1	2	1	1	1	2	2	2	1	2	5	1	2	2	2	2	2	2	2	2	1	0	1
742	1	wolkite	20	1	1	7	1	7	1	6	7	3	4	12000	3	1	1	2	2	2	24	1	2	2	2	1	1	2	1	2	1	2	1	1	1	2	6	1	2	2	2	2	2	2	2	2	1	0	1
743	1	wolkite	30	1	1	4	1	3	1	3	6	1	3	4000	3	2	2	2	2	2	24	1	2	2	1	1	1	1	2	2	2	2	1	1	1	2	5	1	2	2	2	2	2	2	2	2	1	0	2
744	1	wolkite	25	1	1	7	1	7	1	6	7	3	3	14000	4	1	1	2	2	2	6	1	1	2	1	1	1	1	2	2	2	2	1	1	1	2	5	1	2	2	2	2	2	2	2	2	1	0	1
745	1	wolkite	20	1	1	5	2	1	1	8	5	1	2	5000	1	0	#NULL!	#NULL!	#NULL!	#NULL!	#NULL!	1	1	1	2	1	1	1	1	2	1	2	2	2	1	2	5	1	2	2	2	2	2	2	2	2	1	0	2
746	1	wolkite	25	1	1	4	2	1	1	4	4	1	3	5000	2	1	2	2	2	2	36	1	2	2	2	1	1	1	1	2	2	1	2	1	1	2	6	1	1	1	2	2	2	2	2	2	2	2	2
747	1	wolkite	25	1	1	5	1	6	1	3	4	3	2	1750	1	0	#NULL!	#NULL!	#NULL!	#NULL!	#NULL!	1	2	2	2	1	1	1	2	2	2	2	1	1	1	2	5	1	2	2	2	2	2	2	2	2	1	0	2
748	1	wolkite	21	1	1	7	1	6	1	8	7	3	2	10000	1	0	#NULL!	#NULL!	#NULL!	#NULL!	#NULL!	1	2	2	1	1	1	1	2	2	2	2	1	1	1	2	5	1	2	2	2	2	2	2	2	2	1	0	1
749	1	wolkite	22	1	1	7	1	1	1	3	6	1	2	6000	1	0	#NULL!	#NULL!	#NULL!	#NULL!	#NULL!	1	2	2	1	1	1	1	1	2	2	2	2	1	2	1	5	1	2	2	2	2	2	2	2	2	1	0	2
750	1	wolkite	22	1	2	6	1	1	1	3	5	1	2	7000	1	0	#NULL!	#NULL!	#NULL!	#NULL!	#NULL!	1	2	2	1	1	1	1	2	2	2	2	1	2	1	1	5	1	2	2	2	2	2	2	2	2	1	0	2
751	1	wolkite	20	1	2	5	1	1	1	6	6	1	3	4000	2	1	2	2	2	2	36	1	2	2	2	1	1	1	2	2	2	2	1	1	1	2	5	1	2	2	2	2	2	2	2	2	1	0	1
752	1	wolkite	28	1	3	6	2	6	1	3	6	3	6	5000	4	3	2	2	2	2	24	1	1	2	2	1	1	1	1	1	1	2	2	2	2	2	5	1	2	2	2	2	2	2	2	2	1	0	1
753	1	wolkite	27	1	1	7	2	6	1	6	7	3	6	8000	3	2	2	2	2	2	15	1	2	2	2	1	1	1	1	2	2	2	2	2	1	2	4	2	1	1	1	1	1	1	1	2	4	7	1
754	1	wolkite	25	1	6	4	2	1	1	6	7	1	5	11000	3	2	2	2	2	2	24	1	1	2	2	1	1	2	1	2	2	2	1	1	1	2	5	1	2	2	2	2	2	2	2	2	1	0	1
755	1	wolkite	26	1	1	7	2	6	1	6	7	3	5	10000	3	2	2	2	2	2	42	1	1	2	2	1	1	1	1	1	2	2	2	2	2	1	5	1	2	2	2	2	2	2	2	2	1	0	1
756	1	wolkite	24	1	2	4	2	1	1	6	6	1	2	5000	1	0	#NULL!	#NULL!	#NULL!	#NULL!	#NULL!	1	2	2	2	1	1	1	2	2	1	2	2	1	2	2	4	2	1	1	1	1	2	2	2	2	3	5	2
757	1	Abeshege	35	1	3	1	1	1	1	4	1	1	6	5000	5	4	2	2	2	2	48	2	1	2	1	1	1	1	1	2	2	2	2	2	1	1	5	1	2	2	2	2	2	2	2	2	1	0	2
758	2	butajira	22	1	1	4	2	1	1	2	5	1	4	1500	2	1	2	2	2	2	24	1	2	2	2	1	1	1	2	2	2	2	2	2	1	2	3	2	2	2	2	2	2	2	2	2	1	0	1
759	2	butajira	20	2	2	4	1	1	1	8	4	1	2	2000	3	0	1	2	2	2	12	1	2	2	2	1	1	1	2	2	2	2	2	2	2	2	2	2	2	2	2	2	2	2	2	2	1	0	2
760	2	mesken	25	2	1	4	2	1	1	8	5	1	2	1500	1	0	#NULL!	#NULL!	#NULL!	#NULL!	#NULL!	1	1	2	2	1	1	1	1	2	1	2	2	2	1	2	5	1	2	2	2	2	2	2	2	2	1	0	1
761	3	butajira	33	1	1	7	1	6	1	6	7	3	3	8000	2	1	2	2	2	2	24	1	2	2	2	1	1	2	1	2	1	1	2	2	1	2	5	1	2	2	2	2	2	2	2	2	1	0	1
762	3	cheha	35	2	1	1	2	3	1	2	6	3	3	1500	2	1	2	2	2	2	24	1	2	2	2	1	1	2	1	1	2	1	2	2	1	2	5	1	1	1	1	1	2	2	2	2	3	7	1
763	3	cheha	21	1	1	2	1	1	1	6	6	1	3	4000	2	1	2	2	2	2	24	1	2	2	2	1	1	1	1	1	1	2	2	2	2	2	5	1	2	2	2	2	2	2	2	2	1	0	1
764	3	cheha	20	1	1	2	2	1	1	8	4	1	2	1000	1	0	#NULL!	#NULL!	#NULL!	#NULL!	#NULL!	1	2	2	2	1	1	1	1	1	1	2	2	2	1	2	6	1	2	2	2	2	2	2	2	2	1	0	2
765	3	cheha	20	1	1	5	2	3	4	#NULL!	#NULL!	3	3	2000	1	0	#NULL!	#NULL!	#NULL!	#NULL!	#NULL!	1	2	2	1	1	1	1	2	2	2	2	2	1	1	1	5	1	2	2	2	2	2	2	2	2	1	0	2
766	3	wolkite	27	1	1	7	2	8	1	3	4	1	4	10000	2	1	2	2	2	2	6	1	2	2	2	1	1	1	2	1	2	2	2	1	2	2	4	2	2	2	2	2	2	2	2	2	1	0	1
767	3	wolkite	30	1	1	4	3	3	1	3	4	3	7	7500	6	5	2	2	2	2	156	2	2	2	2	1	1	1	2	2	2	1	2	2	1	1	5	1	2	2	2	2	2	2	2	2	1	0	1
768	3	cheha	22	1	1	5	2	1	1	3	4	1	2	7000	1	0	#NULL!	#NULL!	#NULL!	#NULL!	#NULL!	1	2	2	2	1	1	1	1	1	2	2	2	2	2	2	4	2	1	1	1	1	2	2	2	2	3	8	1
769	3	cheha	25	1	1	6	3	8	1	6	6	3	5	4000	3	2	2	2	2	2	36	1	2	2	2	1	1	1	2	2	2	2	2	1	2	1	4	2	1	1	1	2	2	2	2	2	2	3	1
770	3	cheha	28	2	1	4	4	1	1	8	4	1	6	2000	2	1	2	2	2	2	20	2	2	2	2	1	1	2	1	1	2	1	2	2	1	2	5	1	2	2	2	2	2	2	2	2	1	0	1
771	3	cheha	28	1	1	4	2	1	1	8	5	1	5	3000	3	2	2	2	2	2	24	2	2	2	2	1	1	1	2	1	1	2	2	2	1	2	5	1	2	2	1	1	2	2	2	2	3	4	1
772	3	cheha	30	1	6	3	1	4	1	4	4	3	3	4000	4	1	1	2	2	2	18	1	2	2	2	1	1	2	1	1	2	1	2	2	1	2	5	1	2	2	2	2	2	2	2	2	1	0	2
773	3	cheha	24	1	4	5	3	1	1	6	6	1	2	3900	1	0	#NULL!	#NULL!	#NULL!	#NULL!	#NULL!	1	2	2	2	1	1	1	2	1	2	2	2	2	1	1	5	1	2	2	2	2	2	2	2	2	1	0	2
774	3	wolkite	27	1	1	7	4	6	1	6	7	3	4	12000	3	2	2	2	2	2	24	2	2	2	2	1	1	2	2	1	1	1	2	1	2	2	5	1	2	2	2	2	2	2	2	2	1	0	2
775	3	wolkite	21	2	8	6	1	5	1	8	5	1	3	10000	2	1	2	2	2	2	27	2	2	2	2	1	1	1	2	2	2	2	2	2	1	2	3	2	2	2	2	2	2	2	2	2	1	0	2
776	3	wolkite	30	2	1	1	2	3	1	2	4	3	5	1700	4	3	2	2	2	2	24	2	2	2	2	1	1	1	2	1	2	2	2	1	1	1	6	1	1	1	2	2	2	2	2	2	2	2	1
777	3	wolkite	27	1	1	5	1	3	1	3	5	3	4	12000	2	1	2	2	2	2	41	1	2	2	2	1	1	1	1	2	2	2	1	1	1	2	6	1	2	2	2	2	2	2	2	2	1	0	1
778	3	cheha	18	2	1	5	2	3	3	#NULL!	#NULL!	2	1	1000	1	0	#NULL!	#NULL!	#NULL!	#NULL!	#NULL!	1	2	2	2	1	1	1	2	2	2	2	2	2	2	1	3	2	1	1	1	1	1	2	2	2	3	10	2
779	3	cheha	21	2	1	4	2	1	1	3	5	3	3	1000	2	1	2	2	2	2	48	1	2	2	2	1	1	1	2	2	1	2	1	2	2	2	4	2	2	1	1	1	1	1	2	2	3	9	1
780	3	cheha	23	1	1	5	2	7	1	6	7	3	3	7000	2	1	2	2	2	2	24	1	2	2	2	1	1	2	1	1	2	2	2	1	2	2	4	2	2	2	2	2	2	2	2	2	1	0	1
781	3	cheha	21	1	3	6	1	6	1	6	6	3	2	7000	2	0	1	2	2	2	12	1	2	2	2	1	1	1	2	2	2	1	2	2	1	1	5	1	2	2	2	2	2	2	2	2	1	0	2
782	3	cheha	25	1	1	5	2	1	1	3	4	1	2	5000	1	0	#NULL!	#NULL!	#NULL!	#NULL!	#NULL!	1	2	2	2	1	1	1	2	2	1	2	2	1	1	2	5	1	2	2	2	2	2	2	2	2	1	0	2
783	3	cheha	27	1	2	5	1	5	1	6	7	1	3	10000	2	1	2	2	2	2	51	2	2	2	1	1	1	1	2	2	2	2	2	1	1	1	5	1	2	1	1	1	2	2	2	2	2	3	1
784	7	cheha	22	2	1	1	3	3	1	3	3	3	2	2000	1	0	#NULL!	#NULL!	#NULL!	#NULL!	#NULL!	1	2	2	2	1	1	1	1	2	2	1	1	1	1	2	7	1	2	1	2	2	2	2	2	2	2	1	1
785	7	cheha	30	2	1	1	3	1	1	3	4	1	2	3000	1	0	#NULL!	#NULL!	#NULL!	#NULL!	#NULL!	1	2	2	1	1	1	1	1	2	2	1	2	2	1	2	5	1	2	1	1	2	2	2	2	2	2	3	1
786	7	cheha	24	1	1	5	2	3	1	3	3	3	2	8000	1	0	#NULL!	#NULL!	#NULL!	#NULL!	#NULL!	1	2	2	2	1	1	1	1	2	1	2	2	2	1	2	5	1	2	1	1	2	2	2	2	2	2	3	1
787	7	cheha	30	1	1	4	3	1	1	2	1	1	4	4000	4	3	2	2	2	2	24	1	2	2	2	1	1	2	1	1	1	2	2	1	1	1	7	1	2	1	1	2	2	2	2	2	2	2	2
788	7	cheha	32	2	1	1	4	2	1	2	1	3	6	6000	5	4	2	2	2	2	36	1	2	2	1	1	1	1	1	2	2	2	2	2	1	1	5	1	2	1	1	2	2	2	2	2	3	4	1
789	7	cheha	31	2	1	1	3	1	1	2	6	1	8	2800	6	5	2	2	2	2	24	1	2	2	2	1	1	1	1	2	2	1	1	1	1	1	8	1	2	2	2	2	2	2	2	2	1	0	1
790	7	cheha	28	1	1	2	1	1	1	3	2	3	5	5000	3	2	2	2	2	2	24	1	2	2	1	1	1	1	2	2	1	1	1	1	1	2	7	1	2	2	2	2	2	2	2	2	1	0	1
791	7	cheha	20	2	1	1	2	1	1	2	1	3	2	1500	1	0	#NULL!	#NULL!	#NULL!	#NULL!	#NULL!	1	2	2	2	1	1	1	1	2	2	1	1	1	1	2	7	1	2	1	1	1	2	2	2	2	2	3	1
792	7	cheha	39	2	1	1	1	1	1	2	1	3	9	4000	8	0	2	2	2	2	24	1	2	2	1	1	1	1	1	2	2	2	2	1	1	1	6	1	2	1	2	2	2	2	2	2	2	1	1
793	7	cheha	38	1	1	3	2	3	1	2	2	3	8	10000	7	6	2	2	2	2	36	1	2	2	2	1	1	1	1	1	2	2	2	2	1	2	5	1	2	2	2	2	2	2	2	2	1	0	2
794	8	Abeshege	25	2	2	5	1	2	1	2	1	1	3	6000	2	1	2	2	2	2	36	1	1	2	2	1	1	1	1	2	1	2	2	2	1	2	5	1	2	2	2	2	2	2	2	2	1	0	2
795	8	Abeshege	30	1	2	1	2	3	1	3	2	1	2	5000	4	3	2	2	2	2	36	1	1	2	2	1	1	1	2	1	2	2	2	2	1	1	5	1	2	2	2	2	2	2	2	2	1	0	2
796	8	Abeshege	20	1	1	1	1	2	1	2	2	1	2	6000	1	0	#NULL!	#NULL!	#NULL!	#NULL!	#NULL!	1	2	2	1	1	1	1	2	2	1	1	2	2	1	2	5	1	2	2	2	2	2	2	2	2	1	0	1
797	8	Abeshege	26	1	1	1	1	1	1	2	2	1	5	5000	2	0	1	2	2	2	6	1	2	1	1	1	1	2	1	1	2	1	2	2	2	1	5	1	2	2	2	2	2	2	2	2	1	0	1
798	8	Abeshege	25	1	2	2	2	1	1	8	2	1	2	4500	1	0	#NULL!	#NULL!	#NULL!	#NULL!	#NULL!	1	2	2	2	1	1	2	2	2	1	1	2	2	1	1	5	1	2	2	2	2	2	2	2	2	1	0	2
799	8	Abeshege	19	1	2	2	1	2	1	2	2	1	2	6000	1	0	#NULL!	#NULL!	#NULL!	#NULL!	#NULL!	1	2	2	2	1	1	1	2	2	2	1	1	1	1	1	6	1	2	2	2	2	2	2	2	2	1	0	1
800	8	Abeshege	18	1	2	2	1	2	1	2	2	1	2	10000	1	0	#NULL!	#NULL!	#NULL!	#NULL!	#NULL!	1	2	2	2	1	1	1	2	2	1	2	2	2	1	1	5	1	2	2	2	2	2	2	2	2	1	0	2
801	8	Abeshege	27	1	2	1	1	2	1	2	5	1	4	10000	3	2	2	2	2	2	36	2	2	2	1	1	1	2	2	1	1	1	2	2	1	2	5	1	2	2	2	2	2	2	2	2	1	0	2
802	8	Abeshege	19	1	5	1	1	2	2	#NULL!	#NULL!	1	5	4000	3	2	2	2	2	2	48	1	2	2	1	1	1	1	2	1	1	2	2	1	2	2	5	1	2	2	2	2	2	2	2	2	1	0	2
803	5	Enemor	25	1	1	6	1	6	1	6	6	3	2	6000	1	0	#NULL!	#NULL!	#NULL!	#NULL!	#NULL!	1	2	2	1	1	1	1	1	2	2	2	1	1	1	1	7	1	2	2	2	2	2	2	2	2	1	0	1
804	5	Enemor	30	1	1	5	2	6	1	4	4	3	2	2000	1	0	#NULL!	#NULL!	#NULL!	#NULL!	#NULL!	1	2	2	2	1	1	1	1	1	2	2	2	1	2	1	6	1	2	2	2	2	2	2	2	2	1	0	1
805	5	Enemor	25	1	1	1	1	1	1	4	3	1	6	2000	6	4	1	2	2	2	24	2	2	2	2	1	1	1	1	1	2	2	2	2	2	2	4	2	1	1	1	1	1	1	2	2	3	10	1
806	5	Enemor	32	1	1	1	2	1	1	2	3	3	6	4000	4	3	2	2	2	2	48	2	2	1	2	1	1	2	1	2	2	1	2	2	1	1	5	1	2	1	1	2	2	2	2	2	2	2	1
807	5	Enemor	20	1	1	5	2	1	1	6	7	3	3	6000	2	1	2	2	2	2	36	1	2	2	1	1	1	2	2	2	2	2	2	1	1	2	3	2	2	2	2	2	2	2	2	2	1	0	2
808	5	Enemor	19	2	1	4	3	3	1	3	4	3	2	3000	1	0	#NULL!	#NULL!	#NULL!	#NULL!	#NULL!	1	2	2	2	1	1	1	1	2	2	1	2	1	1	2	6	1	2	2	2	2	2	2	2	2	1	0	2
809	5	Enemor	20	1	1	5	2	6	1	6	6	3	2	6000	1	0	#NULL!	#NULL!	#NULL!	#NULL!	#NULL!	1	2	2	2	1	1	1	2	2	1	2	1	1	1	2	6	1	2	1	1	2	2	2	2	2	2	2	2
810	5	Enemor	33	1	1	4	2	3	1	3	4	3	5	5000	5	3	1	2	2	2	39	1	2	2	2	1	1	2	1	1	1	2	2	1	1	1	7	1	2	1	1	2	2	2	2	2	2	2	1
811	5	Enemor	19	1	1	2	2	1	1	3	4	1	2	4000	1	0	#NULL!	#NULL!	#NULL!	#NULL!	#NULL!	1	2	2	2	1	1	1	1	2	1	2	2	2	1	2	5	1	1	1	2	2	2	2	2	2	2	2	2
812	5	Enemor	24	1	1	4	3	1	1	9	5	3	3	6000	2	1	2	2	2	2	46	1	2	1	2	1	1	1	1	2	2	2	2	1	1	2	5	1	2	2	2	2	2	2	2	2	1	0	1
813	5	Enemor	31	1	1	1	4	4	1	4	5	3	3	2000	3	2	2	2	2	2	12	1	2	2	2	1	1	1	1	2	1	2	1	2	1	2	6	1	2	2	2	2	2	2	2	2	1	0	1
814	5	Enemor	27	1	3	6	1	6	1	6	7	3	3	9000	2	1	2	2	2	2	48	1	1	1	1	1	1	1	2	2	2	2	2	1	1	1	5	1	2	2	2	2	2	2	2	2	1	0	1
815	5	Enemor	31	1	1	4	2	3	1	6	6	3	4	2000	3	1	2	2	2	2	24	1	2	2	2	1	1	1	1	1	2	2	2	2	2	1	5	1	1	2	2	2	2	2	2	2	1	1	1
816	6	Arekt	27	2	1	1	4	1	1	2	2	1	4	550	2	1	2	2	2	2	36	1	2	2	1	1	1	1	1	2	2	2	2	1	1	2	5	1	2	2	2	2	2	2	2	2	1	0	1
817	6	Arekt	30	1	2	7	1	6	1	6	7	1	2	9000	2	0	2	1	2	2	15	1	2	2	1	1	1	1	1	2	2	1	2	1	1	2	6	1	2	2	2	2	2	2	2	2	1	0	1
818	6	Arekt	28	2	1	3	1	1	1	2	4	1	4	1200	2	1	2	2	2	2	27	1	2	2	2	1	1	1	1	2	2	1	2	2	1	2	5	1	2	2	2	2	2	2	2	2	1	0	1
819	6	Arekt	30	2	1	1	1	1	1	3	2	1	3	3500	2	1	2	2	2	2	22	1	2	2	2	1	1	1	1	1	2	1	2	2	2	2	5	1	2	2	2	2	2	2	2	2	1	0	1
820	6	arekt	29	2	1	1	2	1	1	2	3	1	4	550	2	1	2	2	2	2	29	1	2	2	2	1	1	1	1	1	2	1	2	2	2	2	5	1	2	2	2	2	2	2	2	2	1	0	1
821	4	Butajira	24	2	1	4	2	1	1	6	7	1	2	4500	1	0	#NULL!	#NULL!	#NULL!	#NULL!	#NULL!	1	2	1	2	1	1	1	2	1	1	2	1	2	1	2	6	1	2	2	2	2	2	2	2	2	1	0	1
822	4	Butajira	21	1	1	3	1	5	1	3	5	1	2	2000	1	0	#NULL!	#NULL!	#NULL!	#NULL!	#NULL!	1	2	1	1	1	1	1	2	2	2	2	1	1	1	2	5	1	2	2	2	2	2	2	2	2	1	0	2
823	4	Butajira	25	1	3	4	3	3	1	3	5	3	2	3000	3	1	1	2	2	2	24	1	2	1	2	1	1	1	2	2	1	1	2	2	2	1	5	1	2	2	2	2	2	2	2	2	1	0	2
824	4	Butajira	23	1	2	3	1	1	1	5	6	1	2	5000	1	0	#NULL!	#NULL!	#NULL!	#NULL!	#NULL!	1	2	2	1	1	1	1	2	2	1	2	2	2	1	2	4	2	2	2	2	2	2	2	2	2	1	0	2
825	4	Butajira	21	1	1	4	3	1	1	3	5	1	2	2500	1	0	#NULL!	#NULL!	#NULL!	#NULL!	#NULL!	1	2	2	2	1	1	1	2	2	1	1	2	2	1	2	5	1	2	2	2	2	2	2	2	2	1	0	2
826	4	Butajira	28	1	3	6	3	6	1	6	7	3	3	7000	3	1	1	2	2	2	24	1	2	2	2	1	1	1	2	2	2	2	1	1	1	2	5	1	2	2	2	2	2	2	2	2	1	0	1
827	4	Butajira	24	1	2	5	1	3	1	6	7	3	3	5000	2	1	2	2	2	2	27	1	2	2	1	1	1	1	2	2	2	2	1	1	1	2	5	1	2	2	2	2	2	2	2	2	1	0	1
828	10	agena	25	2	1	1	2	1	1	3	4	2	4	200	1	0	#NULL!	#NULL!	#NULL!	#NULL!	#NULL!	1	2	2	2	1	1	1	1	1	1	2	2	1	1	2	7	1	2	2	2	2	2	2	2	2	1	0	1
829	10	agena	35	2	1	1	2	8	1	2	2	1	6	300	3	2	2	2	2	2	36	1	2	2	2	1	1	2	1	2	2	1	2	1	1	2	5	1	2	2	2	2	2	2	2	2	1	0	1
830	10	agena	22	1	1	5	1	1	1	3	4	3	2	2000	1	0	#NULL!	#NULL!	#NULL!	#NULL!	#NULL!	1	2	2	1	1	1	1	2	1	2	2	2	2	1	1	5	2	2	2	2	2	2	2	2	2	1	0	1
831	10	agena	38	1	1	6	1	6	1	6	7	3	5	10000	3	2	2	2	2	2	48	1	2	2	1	2	1	1	2	1	1	1	2	1	2	2	6	1	2	2	2	2	2	2	2	2	1	0	1
832	10	agena	25	1	1	4	1	1	1	3	4	1	4	4000	2	1	2	2	2	2	57	1	2	2	1	1	1	1	1	2	2	1	2	2	1	2	5	1	2	2	2	2	2	2	2	2	1	0	1
833	1	wolkite	32	1	1	5	1	1	1	6	7	1	4	7000	2	1	2	2	2	2	24	1	1	2	2	1	1	1	1	2	1	2	2	2	1	2	5	1	2	2	2	2	2	2	2	2	1	0	1
834	1	wolkite	30	1	1	4	2	1	1	6	7	1	7	4000	5	4	2	2	2	2	15	1	1	2	2	1	1	1	1	2	1	1	2	1	1	2	7	1	2	1	1	1	2	2	2	2	2	3	1
835	1	wolkite	22	1	1	4	2	8	1	4	3	3	4	7000	3	1	1	2	2	2	12	1	2	2	2	1	1	1	2	2	2	2	1	1	1	2	5	1	2	2	2	2	2	2	2	2	1	0	1
836	1	wolkite	18	1	6	6	2	1	1	6	6	1	2	4000	2	0	1	2	2	2	12	1	2	2	2	1	1	1	2	1	1	2	2	2	1	2	5	1	1	1	1	1	2	2	2	2	3	5	1
837	10	agena	38	1	1	6	1	6	1	6	7	3	5	10000	3	2	2	2	2	2	48	1	2	2	1	2	1	1	2	1	1	1	2	1	2	2	6	1	2	2	2	2	2	2	2	2	1	0	1
838	10	agena	25	1	1	4	1	1	1	3	4	1	4	4000	2	1	2	2	2	2	57	1	2	2	1	1	1	1	1	2	2	1	2	2	1	2	5	1	2	2	2	2	2	2	2	2	1	0	1
839	1	wolkite	32	1	1	5	1	1	1	6	7	1	4	7000	2	1	2	2	2	2	24	1	1	2	2	1	1	1	1	2	1	2	2	2	1	2	5	1	2	2	2	2	2	2	2	2	1	0	1
840	1	wolkite	30	1	1	4	2	1	1	6	7	1	7	4000	5	4	2	2	2	2	15	1	1	2	2	1	1	1	1	2	1	1	2	1	1	2	7	1	2	1	1	1	2	2	2	2	2	3	1
841	1	wolkite	22	1	1	4	2	8	1	4	3	3	4	7000	3	1	1	2	2	2	12	1	2	2	2	1	1	1	2	2	2	2	1	1	1	2	5	1	2	2	2	2	2	2	2	2	1	0	1
842	1	wolkite	18	1	6	6	2	1	1	6	6	1	2	4000	2	0	1	2	2	2	12	1	2	2	2	1	1	1	2	1	1	2	2	2	1	2	5	1	1	1	1	1	2	2	2	2	3	5	1
843	5	Enemor	30	2	1	4	1	1	1	2	5	3	3	1000	2	1	2	2	2	2	96	1	2	2	1	1	1	1	2	2	2	1	2	2	2	2	3	2	1	1	1	1	1	1	2	2	3	13	1
844	5	Enemor	26	2	1	3	1	4	1	4	4	1	3	2000	3	1	1	2	2	2	48	2	2	1	2	1	1	1	2	2	2	2	2	2	1	2	3	2	2	2	2	1	1	1	2	2	3	5	1
845	5	Enemor	25	1	1	6	1	6	1	6	6	3	2	6000	1	0	#NULL!	#NULL!	#NULL!	#NULL!	#NULL!	1	2	2	1	1	1	1	1	2	2	2	1	1	1	1	7	1	2	2	2	2	2	2	2	2	1	0	1
846	4	Butajira	28	1	3	6	3	6	1	6	7	3	3	7000	3	1	1	2	2	2	24	1	2	2	2	1	1	1	2	2	2	2	1	1	1	2	5	1	2	2	2	2	2	2	2	2	1	0	1
847	4	Butajira	21	1	1	3	3	1	1	4	3	1	2	1500	1	0	#NULL!	#NULL!	#NULL!	#NULL!	#NULL!	1	2	1	2	2	1	1	2	2	2	2	2	2	1	2	3	2	1	1	1	1	1	1	2	2	3	6	2
848	4	Butajira	25	1	1	3	2	1	1	4	4	1	4	1500	4	2	1	2	2	2	24	1	2	1	2	1	1	1	2	2	2	1	2	2	2	2	2	2	1	1	1	1	1	1	2	2	3	6	1
849	1	wolkite	32	1	1	5	1	1	1	6	7	1	4	7000	2	1	2	2	2	2	24	1	1	2	2	1	1	1	1	2	1	2	2	2	1	2	5	1	2	2	2	2	2	2	2	2	1	0	1
850	1	wolkite	30	1	1	4	2	1	1	6	7	1	7	4000	5	4	2	2	2	2	15	1	1	2	2	1	1	1	2	2	1	1	2	2	1	2	5	1	2	1	1	1	2	2	2	2	2	3	1
851	1	wolkite	30	1	1	3	2	1	1	3	1	1	6	10000	5	4	2	2	2	2	12	2	1	2	2	1	1	1	2	2	1	2	2	2	1	2	4	2	2	2	2	2	2	2	2	2	1	0	1
852	1	wolkite	22	1	1	4	2	8	1	4	3	3	4	7000	3	1	1	2	2	2	12	1	2	2	2	1	1	1	2	2	2	2	1	1	1	2	5	1	2	2	2	2	2	2	2	2	1	0	1
853	1	wolkite	18	1	6	6	2	1	1	6	6	1	2	4000	2	0	1	2	2	2	12	1	2	2	2	1	1	1	2	1	1	2	2	2	1	2	5	1	1	1	1	1	2	2	2	2	3	5	1
854	1	wolkite	26	1	1	7	2	6	1	6	7	3	5	13000	3	2	2	2	2	2	36	1	1	2	2	1	1	2	1	1	1	2	2	2	1	2	5	1	2	2	2	2	2	2	2	2	1	0	1
855	1	wolkite	20	1	1	7	1	7	1	6	7	3	4	12000	3	1	1	2	2	2	24	1	2	2	2	1	1	2	1	2	1	2	1	1	1	2	6	1	2	2	2	2	2	2	2	2	1	0	1
856	1	wolkite	30	1	1	4	1	3	1	3	6	1	3	4000	3	2	2	2	2	2	24	1	2	2	1	1	1	1	2	2	2	2	1	1	1	2	5	1	2	2	2	2	2	2	2	2	1	0	2
857	1	wolkite	25	1	1	7	1	7	1	6	7	3	3	14000	4	1	1	2	2	2	6	1	1	2	1	1	1	1	2	2	2	2	1	1	1	2	5	1	2	2	2	2	2	2	2	2	1	0	1
858	1	wolkite	20	1	1	5	2	1	1	8	5	1	2	5000	1	0	#NULL!	#NULL!	#NULL!	#NULL!	#NULL!	1	1	1	2	1	1	1	1	2	1	2	2	2	1	2	5	1	2	2	2	2	2	2	2	2	1	0	2
859	1	wolkite	25	1	1	4	2	1	1	4	4	1	3	5000	2	1	2	2	2	2	36	1	2	2	2	1	1	1	1	2	2	1	2	1	1	2	6	1	1	1	2	2	2	2	2	2	2	2	2
860	1	wolkite	25	1	1	5	1	6	1	3	4	3	2	1750	1	0	#NULL!	#NULL!	#NULL!	#NULL!	#NULL!	1	2	2	2	1	1	1	2	2	2	2	1	1	1	2	5	1	2	2	2	2	2	2	2	2	1	0	2
861	1	wolkite	21	1	1	7	1	6	1	8	7	3	2	10000	1	0	#NULL!	#NULL!	#NULL!	#NULL!	#NULL!	1	2	2	1	1	1	1	2	2	2	2	1	1	1	2	5	1	2	2	2	2	2	2	2	2	1	0	1
862	1	wolkite	22	1	1	7	1	1	1	3	6	1	2	6000	1	0	#NULL!	#NULL!	#NULL!	#NULL!	#NULL!	1	2	2	1	1	1	1	1	2	2	2	2	1	2	1	5	1	2	2	2	2	2	2	2	2	1	0	2
863	1	wolkite	22	1	2	6	1	1	1	3	5	1	2	7000	1	0	#NULL!	#NULL!	#NULL!	#NULL!	#NULL!	1	2	2	1	1	1	1	2	2	2	2	1	2	1	1	5	1	2	2	2	2	2	2	2	2	1	0	2
864	1	wolkite	20	1	2	5	1	1	1	6	6	1	3	4000	2	1	2	2	2	2	36	1	2	2	2	1	1	1	2	2	2	2	1	1	1	2	5	1	2	2	2	2	2	2	2	2	1	0	1
865	1	wolkite	28	1	3	6	2	6	1	3	6	3	6	5000	4	3	2	2	2	2	24	1	1	2	2	1	1	1	1	1	1	2	2	2	2	2	5	1	2	2	2	2	2	2	2	2	1	0	1
866	1	wolkite	27	1	1	7	2	6	1	6	7	3	6	8000	3	2	2	2	2	2	15	1	2	2	2	1	1	1	1	2	2	2	2	2	1	2	4	2	1	1	1	1	1	1	1	2	4	7	1
867	1	wolkite	25	1	6	4	2	1	1	6	7	1	5	11000	3	2	2	2	2	2	24	1	1	2	2	1	1	2	1	2	2	2	1	1	1	2	5	1	2	2	2	2	2	2	2	2	1	0	1
868	8	Abeshege	20	1	2	4	1	2	1	2	5	1	2	4500	1	0	#NULL!	#NULL!	#NULL!	#NULL!	#NULL!	1	2	1	2	1	1	1	2	2	2	2	2	2	2	2	2	2	2	2	2	2	2	2	2	2	1	0	1
869	8	Abeshege	30	2	5	4	3	2	1	2	2	1	5	500	3	2	2	2	2	2	30	1	2	1	2	1	1	1	2	2	2	2	2	2	2	2	2	2	2	2	2	2	2	2	2	2	1	0	2
870	8	Abeshege	22	1	3	1	1	2	1	2	2	1	2	5000	1	0	#NULL!	#NULL!	#NULL!	#NULL!	#NULL!	1	2	2	2	1	1	1	2	2	2	2	2	2	2	2	2	2	2	2	2	2	2	2	2	2	1	0	2
871	8	Abeshege	27	1	2	1	2	2	1	2	2	1	2	5000	1	0	#NULL!	#NULL!	#NULL!	#NULL!	#NULL!	1	2	2	2	1	1	1	2	2	2	2	2	2	2	2	2	2	2	1	1	1	1	2	2	2	3	4	2
872	8	Abeshege	30	2	2	1	1	2	1	2	2	1	9	5000	6	4	1	2	2	2	24	1	2	1	1	1	1	1	2	2	2	2	2	2	1	2	3	2	2	1	1	1	1	2	2	2	3	4	1
873	8	Abeshege	25	2	2	5	1	2	1	2	1	1	3	6000	2	1	2	2	2	2	36	1	1	2	2	1	1	1	1	2	1	2	2	2	1	2	5	1	2	2	2	2	2	2	2	2	1	0	2
874	8	Abeshege	19	1	3	1	2	2	1	2	1	1	1	2000	2	1	2	2	2	2	8	2	1	1	2	1	1	1	2	2	2	2	2	2	1	2	3	2	2	2	2	2	2	2	2	2	1	0	2
875	8	Abeshege	18	1	1	2	1	1	1	8	2	1	2	2000	2	0	1	2	2	2	12	1	2	2	1	1	1	1	2	2	2	2	2	2	1	2	3	2	2	2	2	2	2	2	2	2	1	0	1
876	8	Abeshege	32	2	2	4	1	2	1	2	1	1	3	5000	2	1	2	2	2	2	48	2	2	2	1	1	1	1	2	2	2	2	2	2	1	2	3	2	2	2	2	2	2	2	2	2	1	0	1
877	1	wolkite	25	1	6	4	2	1	1	6	7	1	5	11000	3	2	2	2	2	2	24	1	1	2	2	1	1	2	1	2	2	2	1	1	1	2	5	1	2	2	2	2	2	2	2	2	1	0	1
878	1	wolkite	26	1	1	7	2	6	1	6	7	3	5	10000	3	2	2	2	2	2	42	1	1	2	2	1	1	1	1	1	2	2	2	2	2	1	5	1	2	2	2	2	2	2	2	2	1	0	1
879	1	wolkite	24	1	2	4	2	1	1	6	6	1	2	5000	1	0	#NULL!	#NULL!	#NULL!	#NULL!	#NULL!	1	2	2	2	1	1	1	2	2	1	2	2	1	2	2	4	2	1	1	1	1	2	2	2	2	3	5	2
880	1	Abeshege	35	1	3	1	1	1	1	4	1	1	6	5000	5	4	2	2	2	2	48	2	1	2	1	1	1	1	1	2	2	2	2	2	1	1	5	1	2	2	2	2	2	2	2	2	1	0	2
881	2	mesken	25	2	1	4	2	1	1	8	5	1	2	1500	1	0	#NULL!	#NULL!	#NULL!	#NULL!	#NULL!	1	1	2	2	1	1	1	1	2	1	2	2	2	1	2	5	1	2	2	2	2	2	2	2	2	1	0	1
882	3	butajira	33	1	1	7	1	6	1	6	7	3	3	8000	2	1	2	2	2	2	24	1	2	2	2	1	1	2	1	2	1	1	2	2	1	2	5	1	2	2	2	2	2	2	2	2	1	0	1
883	3	cheha	35	2	1	1	2	3	1	2	6	3	3	1500	2	1	2	2	2	2	24	1	2	2	2	1	1	2	1	1	2	1	2	2	1	2	5	1	1	1	1	1	2	2	2	2	3	7	1
884	3	cheha	21	1	1	2	1	1	1	6	6	1	3	4000	2	1	2	2	2	2	24	1	2	2	2	1	1	1	1	1	1	2	2	2	2	2	5	1	2	2	2	2	2	2	2	2	1	0	1
885	3	cheha	20	1	1	2	2	1	1	8	4	1	2	1000	1	0	#NULL!	#NULL!	#NULL!	#NULL!	#NULL!	1	2	2	2	1	1	1	1	1	1	2	2	2	1	2	6	1	2	2	2	2	2	2	2	2	1	0	2
886	3	cheha	20	1	1	5	2	3	4	#NULL!	#NULL!	3	3	2000	1	0	#NULL!	#NULL!	#NULL!	#NULL!	#NULL!	1	2	2	1	1	1	1	2	2	2	2	2	1	1	1	5	1	2	2	2	2	2	2	2	2	1	0	2
887	3	wolkite	27	1	1	7	2	8	1	3	4	1	4	10000	2	1	2	2	2	2	6	1	2	2	2	1	1	1	2	1	2	2	2	1	2	2	4	2	2	2	2	2	2	2	2	2	1	0	1
888	3	wolkite	30	1	1	4	3	3	1	3	4	3	7	7500	6	5	2	2	2	2	156	2	2	2	2	1	1	1	2	2	2	1	2	2	1	1	5	1	2	2	2	2	2	2	2	2	1	0	1
889	3	cheha	22	1	1	5	2	1	1	3	4	1	2	7000	1	0	#NULL!	#NULL!	#NULL!	#NULL!	#NULL!	1	2	2	2	1	1	1	1	1	2	2	2	2	2	2	4	2	1	1	1	1	2	2	2	2	3	8	1
890	3	cheha	25	1	1	6	3	8	1	6	6	3	5	4000	3	2	2	2	2	2	36	1	2	2	2	1	1	1	2	2	2	2	2	1	2	1	4	2	1	1	1	2	2	2	2	2	2	3	1
891	3	cheha	28	2	1	4	4	1	1	8	4	1	6	2000	2	1	2	2	2	2	20	2	2	2	2	1	1	2	1	1	2	1	2	2	1	2	5	1	2	2	2	2	2	2	2	2	1	0	1
892	3	cheha	28	1	1	4	2	1	1	8	5	1	5	3000	3	2	2	2	2	2	24	2	2	2	2	1	1	1	2	1	1	2	2	2	1	2	5	1	2	2	1	1	2	2	2	2	3	4	1
893	3	cheha	30	1	6	3	1	4	1	4	4	3	3	4000	4	1	1	2	2	2	18	1	2	2	2	1	1	2	1	1	2	1	2	2	1	2	5	1	2	2	2	2	2	2	2	2	1	0	2
894	3	cheha	24	1	4	5	3	1	1	6	6	1	2	3900	1	0	#NULL!	#NULL!	#NULL!	#NULL!	#NULL!	1	2	2	2	1	1	1	2	1	2	2	2	2	1	1	5	1	2	2	2	2	2	2	2	2	1	0	2
895	3	wolkite	27	1	1	7	4	6	1	6	7	3	4	12000	3	2	2	2	2	2	24	2	2	2	2	1	1	2	2	1	1	1	2	1	2	2	5	1	2	2	2	2	2	2	2	2	1	0	2
896	3	wolkite	21	2	8	6	1	5	1	8	5	1	3	10000	2	1	2	2	2	2	27	2	2	2	2	1	1	1	2	2	2	2	2	2	1	2	3	2	2	2	2	2	2	2	2	2	1	0	2
897	3	wolkite	30	2	1	1	2	3	1	2	4	3	5	1700	4	3	2	2	2	2	24	2	2	2	2	1	1	1	2	1	2	2	2	1	1	1	6	1	1	1	2	2	2	2	2	2	2	2	1
898	3	wolkite	27	1	1	5	1	3	1	3	5	3	4	12000	2	1	2	2	2	2	41	1	2	2	2	1	1	1	1	2	2	2	1	1	1	2	6	1	2	2	2	2	2	2	2	2	1	0	1
899	3	cheha	18	2	1	5	2	3	3	#NULL!	#NULL!	2	1	1000	1	0	#NULL!	#NULL!	#NULL!	#NULL!	#NULL!	1	2	2	2	1	1	1	2	2	2	2	2	2	2	1	3	2	1	1	1	1	1	2	2	2	3	10	2
900	3	cheha	21	2	1	4	2	1	1	3	5	3	3	1000	2	1	2	2	2	2	48	1	2	2	2	1	1	1	2	2	1	2	1	2	2	2	4	2	2	1	1	1	1	1	2	2	3	9	1
901	3	cheha	23	1	1	5	2	7	1	6	7	3	3	7000	2	1	2	2	2	2	24	1	2	2	2	1	1	2	1	1	2	2	2	1	2	2	4	2	2	2	2	2	2	2	2	2	1	0	1
902	3	cheha	21	1	3	6	1	6	1	6	6	3	2	7000	2	0	1	2	2	2	12	1	2	2	2	1	1	1	2	2	2	1	2	2	1	1	5	1	2	2	2	2	2	2	2	2	1	0	2
903	3	cheha	25	1	1	5	2	1	1	3	4	1	2	5000	1	0	#NULL!	#NULL!	#NULL!	#NULL!	#NULL!	1	2	2	2	1	1	1	2	2	1	2	2	1	1	2	5	1	2	2	2	2	2	2	2	2	1	0	2
904	3	cheha	27	1	2	5	1	5	1	6	7	1	3	10000	2	1	2	2	2	2	51	2	2	2	1	1	1	1	2	2	2	2	2	1	1	1	5	1	2	1	1	1	2	2	2	2	2	3	1
905	1	wolkite	32	1	1	5	1	1	1	6	7	1	4	7000	2	1	2	2	2	2	24	1	1	2	2	1	1	1	1	2	1	2	2	2	1	2	5	1	2	2	2	2	2	2	2	2	1	0	1
906	1	wolkite	30	1	1	4	2	1	1	6	7	1	7	4000	5	4	2	2	2	2	15	1	1	2	2	1	1	1	2	2	1	1	2	2	1	2	5	1	2	1	1	1	2	2	2	2	2	3	1
907	1	wolkite	30	1	1	3	2	1	1	3	1	1	6	10000	5	4	2	2	2	2	12	2	1	2	2	1	1	1	2	2	1	2	2	2	1	2	4	2	2	2	2	2	2	2	2	2	1	0	1
908	1	wolkite	22	1	1	4	2	8	1	4	3	3	4	7000	3	1	1	2	2	2	12	1	2	2	2	1	1	1	2	2	2	2	1	1	1	2	5	1	2	2	2	2	2	2	2	2	1	0	1
909	1	wolkite	18	1	6	6	2	1	1	6	6	1	2	4000	2	0	1	2	2	2	12	1	2	2	2	1	1	1	2	1	1	2	2	2	1	2	5	1	1	1	1	1	2	2	2	2	3	5	1
910	1	wolkite	26	1	1	7	2	6	1	6	7	3	5	13000	3	2	2	2	2	2	36	1	1	2	2	1	1	2	1	1	1	2	2	2	1	2	5	1	2	2	2	2	2	2	2	2	1	0	1
911	1	wolkite	20	1	1	7	1	7	1	6	7	3	4	12000	3	1	1	2	2	2	24	1	2	2	2	1	1	2	1	2	1	2	1	1	1	2	6	1	2	2	2	2	2	2	2	2	1	0	1
912	1	wolkite	30	1	1	4	1	3	1	3	6	1	3	4000	3	2	2	2	2	2	24	1	2	2	1	1	1	1	2	2	2	2	1	1	1	2	5	1	2	2	2	2	2	2	2	2	1	0	2
913	1	wolkite	20	1	1	5	2	1	1	8	5	1	2	5000	1	0	#NULL!	#NULL!	#NULL!	#NULL!	#NULL!	1	1	1	2	1	1	1	1	2	1	2	2	2	1	2	5	1	2	2	2	2	2	2	2	2	1	0	2
914	1	wolkite	25	1	1	4	2	1	1	4	4	1	3	5000	2	1	2	2	2	2	36	1	2	2	2	1	1	1	1	2	2	1	2	1	1	2	6	1	1	1	2	2	2	2	2	2	2	2	2
915	1	wolkite	21	1	1	7	1	6	1	8	7	3	2	10000	1	0	#NULL!	#NULL!	#NULL!	#NULL!	#NULL!	1	2	2	1	1	1	1	2	2	2	2	1	1	1	2	5	1	2	2	2	2	2	2	2	2	1	0	1
916	1	wolkite	22	1	1	7	1	1	1	3	6	1	2	6000	1	0	#NULL!	#NULL!	#NULL!	#NULL!	#NULL!	1	2	2	1	1	1	1	1	2	2	2	2	1	2	1	5	1	2	2	2	2	2	2	2	2	1	0	2
917	7	cheha	22	2	1	1	3	3	1	3	3	3	2	2000	1	0	#NULL!	#NULL!	#NULL!	#NULL!	#NULL!	1	2	2	2	1	1	1	1	2	2	1	1	1	1	2	7	1	2	1	2	2	2	2	2	2	2	1	1
918	7	cheha	30	2	1	1	3	1	1	3	4	1	2	3000	1	0	#NULL!	#NULL!	#NULL!	#NULL!	#NULL!	1	2	2	1	1	1	1	1	2	2	1	2	2	1	2	5	1	2	1	1	2	2	2	2	2	2	3	1
919	7	cheha	24	1	1	5	2	3	1	3	3	3	2	8000	1	0	#NULL!	#NULL!	#NULL!	#NULL!	#NULL!	1	2	2	2	1	1	1	1	2	1	2	2	2	1	2	5	1	2	1	1	2	2	2	2	2	2	3	1
920	7	cheha	30	1	1	4	3	1	1	2	1	1	4	4000	4	3	2	2	2	2	24	1	2	2	2	1	1	2	1	1	1	2	2	1	1	1	7	1	2	1	1	2	2	2	2	2	2	2	2
921	7	cheha	32	2	1	1	4	2	1	2	1	3	6	6000	5	4	2	2	2	2	36	1	2	2	1	1	1	1	1	2	2	2	2	2	1	1	5	1	2	1	1	2	2	2	2	2	3	4	1
922	7	cheha	31	2	1	1	3	1	1	2	6	1	8	2800	6	5	2	2	2	2	24	1	2	2	2	1	1	1	1	2	2	1	1	1	1	1	8	1	2	2	2	2	2	2	2	2	1	0	1
923	7	cheha	28	1	1	2	1	1	1	3	2	3	5	5000	3	2	2	2	2	2	24	1	2	2	1	1	1	1	2	2	1	1	1	1	1	2	7	1	2	2	2	2	2	2	2	2	1	0	1
924	7	cheha	20	2	1	1	2	1	1	2	1	3	2	1500	1	0	#NULL!	#NULL!	#NULL!	#NULL!	#NULL!	1	2	2	2	1	1	1	1	2	2	1	1	1	1	2	7	1	2	1	1	1	2	2	2	2	2	3	1
925	7	cheha	39	2	1	1	1	1	1	2	1	3	9	4000	8	0	2	2	2	2	24	1	2	2	1	1	1	1	1	2	2	2	2	1	1	1	6	1	2	1	2	2	2	2	2	2	2	1	1
926	7	cheha	38	1	1	3	2	3	1	2	2	3	8	10000	7	6	2	2	2	2	36	1	2	2	2	1	1	1	1	1	2	2	2	2	1	2	5	1	2	2	2	2	2	2	2	2	1	0	2
927	8	Abeshege	25	2	2	5	1	2	1	2	1	1	3	6000	2	1	2	2	2	2	36	1	1	2	2	1	1	1	1	2	1	2	2	2	1	2	5	1	2	2	2	2	2	2	2	2	1	0	2
928	5	Enemor	32	1	1	1	2	1	1	2	3	3	6	4000	4	3	2	2	2	2	48	2	2	1	2	1	1	2	1	2	2	1	2	2	1	1	5	1	2	1	1	2	2	2	2	2	2	2	1
929	5	Enemor	20	1	1	5	2	1	1	6	7	3	3	6000	2	1	2	2	2	2	36	1	2	2	1	1	1	2	2	2	2	2	2	1	1	2	3	2	2	2	2	2	2	2	2	2	1	0	2
930	5	Enemor	19	2	1	4	3	3	1	3	4	3	2	3000	1	0	#NULL!	#NULL!	#NULL!	#NULL!	#NULL!	1	2	2	2	1	1	1	1	2	2	1	2	1	1	2	6	1	2	2	2	2	2	2	2	2	1	0	2
931	5	Enemor	20	1	1	5	2	6	1	6	6	3	2	6000	1	0	#NULL!	#NULL!	#NULL!	#NULL!	#NULL!	1	2	2	2	1	1	1	2	2	1	2	1	1	1	2	6	1	2	1	1	2	2	2	2	2	2	2	2
932	5	Enemor	33	1	1	4	2	3	1	3	4	3	5	5000	5	3	1	2	2	2	39	1	2	2	2	1	1	2	1	1	1	2	2	1	1	1	7	1	2	1	1	2	2	2	2	2	2	2	1
933	5	Enemor	19	1	1	2	2	1	1	3	4	1	2	4000	1	0	#NULL!	#NULL!	#NULL!	#NULL!	#NULL!	1	2	2	2	1	1	1	1	2	1	2	2	2	1	2	5	1	1	1	2	2	2	2	2	2	2	2	2
934	5	Enemor	24	1	1	4	3	1	1	9	5	3	3	6000	2	1	2	2	2	2	46	1	2	1	2	1	1	1	1	2	2	2	2	1	1	2	5	1	2	2	2	2	2	2	2	2	1	0	1
935	5	Enemor	31	1	1	1	4	4	1	4	5	3	3	2000	3	2	2	2	2	2	12	1	2	2	2	1	1	1	1	2	1	2	1	2	1	2	6	1	2	2	2	2	2	2	2	2	1	0	1
936	5	Enemor	27	1	3	6	1	6	1	6	7	3	3	9000	2	1	2	2	2	2	48	1	1	1	1	1	1	1	2	2	2	2	2	1	1	1	5	1	2	2	2	2	2	2	2	2	1	0	1
937	5	Enemor	31	1	1	4	2	3	1	6	6	3	4	2000	3	1	2	2	2	2	24	1	2	2	2	1	1	1	1	1	2	2	2	2	2	1	5	1	1	2	2	2	2	2	2	2	1	1	1
938	6	Arekt	27	2	1	1	4	1	1	2	2	1	4	550	2	1	2	2	2	2	36	1	2	2	1	1	1	1	1	2	2	2	2	1	1	2	5	1	2	2	2	2	2	2	2	2	1	0	1
939	6	Arekt	30	1	2	7	1	6	1	6	7	1	2	9000	2	0	2	1	2	2	15	1	2	2	1	1	1	1	1	2	2	1	2	1	1	2	6	1	2	2	2	2	2	2	2	2	1	0	1
940	6	Arekt	28	2	1	3	1	1	1	2	4	1	4	1200	2	1	2	2	2	2	27	1	2	2	2	1	1	1	1	2	2	1	2	2	1	2	5	1	2	2	2	2	2	2	2	2	1	0	1
941	6	Arekt	30	2	1	1	1	1	1	3	2	1	3	3500	2	1	2	2	2	2	22	1	2	2	2	1	1	1	1	1	2	1	2	2	2	2	5	1	2	2	2	2	2	2	2	2	1	0	1
942	6	arekt	29	2	1	1	2	1	1	2	3	1	4	550	2	1	2	2	2	2	29	1	2	2	2	1	1	1	1	1	2	1	2	2	2	2	5	1	2	2	2	2	2	2	2	2	1	0	1
943	4	Butajira	24	2	1	4	2	1	1	6	7	1	2	4500	1	0	#NULL!	#NULL!	#NULL!	#NULL!	#NULL!	1	2	1	2	1	1	1	2	1	1	2	1	2	1	2	6	1	2	2	2	2	2	2	2	2	1	0	1
944	4	Butajira	21	1	1	3	1	5	1	3	5	1	2	2000	1	0	#NULL!	#NULL!	#NULL!	#NULL!	#NULL!	1	2	1	1	1	1	1	2	2	2	2	1	1	1	2	5	1	2	2	2	2	2	2	2	2	1	0	2
945	5	Enemor	30	1	1	5	2	6	1	4	4	3	2	2000	1	0	#NULL!	#NULL!	#NULL!	#NULL!	#NULL!	1	2	2	2	1	1	1	1	1	2	2	2	1	2	1	6	1	2	2	2	2	2	2	2	2	1	0	1
946	5	Enemor	32	1	1	1	2	1	1	2	3	3	6	4000	4	3	2	2	2	2	48	2	2	1	2	1	1	2	1	2	2	1	2	2	1	1	5	1	2	1	1	2	2	2	2	2	2	2	1
947	5	Enemor	22	1	1	3	2	1	1	3	4	3	4	7000	3	2	2	2	2	2	30	1	2	2	2	1	1	1	1	2	2	2	2	2	1	1	5	1	1	1	1	2	2	2	2	2	2	3	1
[truncated: 54 more columns]
